# Supplementary material for: Plasma Lipid Profile Reveals Plasmalogens as Potential Biomarkers for Colon Cancer Screening
Source: Metabolites. 2020 Jun 25;10(6):262. doi: 10.3390/metabo10060262 (PMC7345851; doi:10.3390/metabo10060262)
Supplement: Supplementary file 1 [file metabolites-10-00262-s001.zip › Revised_Material-826809/Spreadsheet_1_ USF_Colon_LCMS_negative_processed.csv]

	Label	2.91_710.1929m/z	1.08_930.4193m/z	2.57_974.3321m/z	1.08_658.2051m/z	1.10_294.0815n	3.81_582.8772m/z	2.31_523.8807n	1.10_631.1333m/z	3.13_514.8896m/z	3.63_852.2744m/z	3.63_870.3500m/z	2.91_720.2220m/z	3.63_817.3084m/z	2.17_588.3810m/z	2.91_730.2507m/z	3.63_854.2722m/z	9.00_595.8572m/z	1.08_660.2031m/z	2.91_675.2252m/z	2.31_469.9120m/z	2.01_394.8891m/z	3.63_872.3320m/z	5.62_785.5355m/z	2.01_504.8634m/z	8.68_583.1174m/z	1.78_394.2364m/z	2.57_955.4082m/z	3.63_862.3026m/z	1.10_489.2629m/z	3.20_1508.1087m/z	6.41_604.8687m/z	3.17_1108.3849m/z	1.28_489.2772m/z	3.63_817.3796m/z	8.33_583.1169m/z	1.98_290.1144m/z	2.62_442.8927m/z	0.54_724.8705m/z	1.08_283.1102m/z	1.15_512.0569m/z	1.15_504.0267m/z	2.91_675.2965m/z	2.11_503.0560m/z	2.23_570.1091m/z	1.15_502.0293m/z	2.91_701.2973m/z	3.18_1097.4889m/z	7.39_469.9110m/z
USF_Oct18_LCMS_CMH_lipidomics_001n	Colon Cancer Female	3971.976466	253.030571	2190.342849	1053.139915	537.8941797	734.4205291	1059.661785	595.7723369	1049.752074	7583.893948	934.6146381	37344.47813	9180.304176	0	34110.47691	7760.867984	4858.8706	437.0332057	18305.31074	1156.408043	4278.048016	14139.98948	0	0	1546.422089	239.2682467	617.950393	42120.89001	7390.617126	0	3789.373855	2050.812963	192.2161497	4661.325976	7091.110764	79.00488281	565.3225327	0	538.880564	2203.832677	1031.282346	1017.691289	87.66518784	14113.55724	686.8575657	6764.834194	0	1667.272339
USF_Oct18_LCMS_CMH_lipidomics_002n	Colon Cancer Female	464.3158958	1293.02633	0	0	4069.887661	1762.052853	279.9910355	1133.448512	293.71698	5113.203505	675.5048444	12540.17647	8879.758023	0	24611.86755	2136.141574	2736.191838	968.6967602	11772.6215	441.8194046	3481.059425	18591.20626	0	658.3908697	1666.939865	0	658.7909669	40501.12889	22432.93737	0	1748.269867	2032.903752	1275.785514	3621.573217	4633.507468	1279.545648	1022.147649	270.3999131	157.2781766	3431.03306	1000.186843	227.6921195	48.30059233	6316.781077	1752.68405	6292.44678	1199.417736	2905.653398
USF_Oct18_LCMS_CMH_lipidomics_003n	Colon Cancer Female	769.7086179	1229.592889	2629.923834	1223.563713	2188.202328	810.897522	2050.008542	776.0921101	1544.206643	6213.530738	1831.434781	22623.71002	16827.11378	0	30450.1412	9617.673107	3122.765974	896.19445	14716.66512	1989.070537	3989.894901	17983.57818	0	2125.765552	1749.817493	0	1195.125004	54101.81037	8260.195507	0	1685.825298	1478.444785	203.5717523	7367.928815	5589.51927	2677.266454	267.2424965	294.9353966	530.4666089	2482.670351	557.0665512	394.1296813	4.403426269	6522.158147	1039.831932	8804.620766	0	2384.024627
USF_Oct18_LCMS_CMH_lipidomics_004n	Colon Cancer Female	577.8164186	427.2260521	944.3241302	1315.432045	2771.257628	855.7343216	862.0810705	2008.262555	1232.213991	4598.298185	2114.557164	28381.92533	8449.271324	0	31468.60713	7751.427433	4735.933278	138.6628763	14466.05357	233.7456608	2200.55835	12527.84147	0	1073.210695	1021.937605	24.05981539	559.828125	45070.52695	20822.56425	0	1986.590053	1504.125275	548.8129517	5211.048989	4660.950365	1532.851185	921.2263399	0	698.6743592	3035.761221	1175.707225	939.6960709	275.6693605	4584.331169	1382.479427	12823.73394	291.7027283	1601.65451
USF_Oct18_LCMS_CMH_lipidomics_005n	Colon Cancer Female	6340.005449	375.3132099	872.8632876	325.3959781	0	1785.142414	303.7992859	0	883.3699284	6169.246307	798.1378719	79350.61436	3562.553858	0	46488.66815	8602.561734	4521.455185	728.7189364	9909.151124	1189.233741	2156.609611	15877.15124	0	773.7577501	2766.225	0	661.1751308	61585.53466	5207.071596	0	1164.933692	1307.377159	1087.717873	2091.696216	4066.677924	0	859.7779848	1854.183939	627.1238636	1600.211341	180.9513779	1428.384483	0	7672.890387	897.6699204	20012.0423	0	2958.118958
USF_Oct18_LCMS_CMH_lipidomics_006n	Colon Cancer Female	17889.98639	3046.576753	2495.815972	3750.334534	1518.240727	1769.762451	1761.905329	1453.47609	1299.707621	19439.03837	2328.156256	175955.8928	12566.29929	0	89646.21837	29115.44714	3163.952933	2661.692378	23343.12491	767.0739583	1810.135245	38309.27839	0	1191.5991	1878.707329	0	528.1006165	164573.7779	38860.3252	0	1391.502024	1169.079651	6102.82962	8522.840216	6891.441147	333.1721207	980.5486291	2378.511817	6221.456138	1205.620473	959.043079	3333.403159	0	10049.534	979.5348259	49202.99817	1438.912678	2028.55275
USF_Oct18_LCMS_CMH_lipidomics_007n	Colon Cancer Female	311.3430786	2539.985636	661.8902146	1142.13067	466.4896212	1343.945511	1338.936638	120.7239265	529.6852951	6772.076646	516.4178568	28810.29567	745.3272817	42.3072983	26138.0752	4370.533087	2158.60089	535.9398689	4967.34769	1654.126452	1998.573721	14319.3749	0	348.9301147	1874.136527	0	0	44988.87619	2766.635934	0	1438.171413	441.254973	1361.823717	1186.423089	2998.41968	1531.996441	0	584.5309448	188.3274295	1785.133336	771.9349117	617.9016251	0	3725.936986	728.1998113	10168.11741	0	993.8047333
USF_Oct18_LCMS_CMH_lipidomics_008n	Colon Cancer Female	7501.867113	6013.507922	2071.11446	4288.353086	783.6790547	1703.432497	834.8050698	311.395195	1575.098116	18069.73904	1682.544066	72864.32659	9685.572028	0	57870.6434	18841.92685	2313.862366	2660.845952	14964.15809	582.041008	1242.378601	36910.60448	0	1184.272516	1000.986603	0	1593.613892	136088.4896	26097.97523	0	1072.404382	4203.639747	6863.28156	7023.043739	4916.672089	279.0416718	951.0485914	2108.843334	4663.43728	4298.084229	1466.838658	1412.228241	0	11176.61017	2099.296026	27052.05263	2127.408342	2436.028672
USF_Oct18_LCMS_CMH_lipidomics_009n	Colon Cancer Female	911.9287796	7320.335753	1554.502422	4719.335159	418.5067896	1371.307844	606.3334798	921.3460252	833.2909342	16360.27743	3116.329825	38022.43967	11076.71689	0.066401931	49067.45151	13810.24297	3822.277909	3709.776985	10614.64376	208.1466904	1524.406321	34037.91629	0	590.9058609	909.0820361	0	3144.318338	100330.299	20812.45592	0	1091.165703	2685.676196	6689.707496	7447.098129	3364.138655	2055.028956	1247.694403	1839.388201	3159.848752	3051.803991	1453.911619	798.0436297	181.9463348	5520.551717	2137.821099	18737.93115	1169.872382	1615.73306
USF_Oct18_LCMS_CMH_lipidomics_010n	Colon Cancer Female	2528.819036	2291.039778	2404.836076	1999.344738	527.0649109	501.9808121	811.8958292	520.0698825	494.3730087	7654.285612	963.4071035	30862.204	6558.549882	0	34767.29025	4167.812379	2173.978616	1728.475685	11573.20347	1092.515976	2017.493074	23645.44905	0	568.4470229	1467.14218	2.315990354	1745.33709	45876.78574	31395.11684	0	1183.231903	1567.08045	2024.47533	5240.339472	3293.585481	1789.085096	572.3148761	502.5321143	1183.730154	2918.496179	285.1313084	932.7280735	0	9753.766879	686.9000931	17695.02484	1400.450986	2168.575199
USF_Oct18_LCMS_CMH_lipidomics_012n	Colon Cancer Female	2481.631144	6095.070927	3058.302797	4529.912468	484.9635387	1185.225014	855.5435715	740.1311521	408.1708241	16019.56289	5037.499954	63013.02887	18452.26084	0	71309.51193	16043.83327	3555.547522	3285.291763	19996.16398	837.3886566	1859.053188	49933.81836	0	1309.299901	2384.298242	0	3994.605212	114999.9743	25537.57079	0	1382.732408	2783.352133	10012.70613	11474.08368	4669.431299	1221.513452	1360.191738	1481.0575	4654.767029	1936.258731	882.2984075	1525.202495	0	10090.67913	1701.441514	38882.76022	4976.551806	3162.195908
USF_Oct18_LCMS_CMH_lipidomics_013n	Colon Cancer Female	0	4556.674901	2442.889104	2061.719036	1362.285834	1211.036548	794.071701	716.3662262	1107.7938	9150.950492	2456.978766	15540.24408	13748.36609	0	34810.70182	5093.263962	3457.17465	1884.128878	6133.281036	346.2870636	1260.942157	20523.61653	306.519987	1508.73407	2147.695283	0	3096.988088	66313.93368	27190.52334	0	2691.469377	272.2523891	349.8793945	8043.271809	5498.548941	1263.19722	684.4822311	663.4481812	2555.346994	2171.565191	727.4886169	868.2221884	0	7700.97666	1117.367666	16832.50056	3520.98053	1296.744934
USF_Oct18_LCMS_CMH_lipidomics_014n	Colon Cancer Female	532.8587812	2170.113985	1971.266777	976.8250427	644.8301294	1042.720807	989.5959167	259.5697017	1218.704679	4138.409874	311.1274673	10996.12627	7066.212922	0	26266.83647	5452.229735	4301.046724	661.3063743	5264.775638	514.8124542	1428.077897	14913.8398	0	871.692071	3208.311176	0	1573.615462	31936.99597	37335.91142	0	1922.847314	682.3076628	1169.376102	5053.535139	3283.307923	950.3179766	412.8103229	0	2114.202743	1437.732978	293.3775441	566.1650492	0	5510.700037	385.8259659	8393.421543	1157.434188	2470.737726
USF_Oct18_LCMS_CMH_lipidomics_015n	Colon Cancer Female	0	2661.856842	975.5422638	1901.385465	2373.227817	564.8967819	1654.809848	1930.272753	291.5338669	4803.752615	331.3817457	7788.123721	10256.60956	0	28627.86709	5490.054694	4703.226706	2236.608353	3547.892371	509.9146058	1343.028832	15316.62221	0	1007.746825	1131.678654	1.206291065	1840.040482	42675.31616	36412.10117	0	224.3172834	696.127362	3984.387279	6973.359117	3035.432915	1640.558978	224.7534943	1181.330688	2097.503273	2593.184185	777.3297653	624.6116908	0	7035.778208	1376.03665	12344.60099	1914.977104	1985.963282
USF_Oct18_LCMS_CMH_lipidomics_016n	Colon Cancer Female	3582.682533	2759.135767	3583.592371	1558.791198	2183.439388	709.07416	650.4647274	1237.557045	1016.887368	13454.71615	603.0470281	50045.09624	14394.47351	0	36299.33193	8841.775388	2538.607432	1401.723332	16844.57092	1032.362869	2211.375663	16326.55739	0	417.488479	811.0907646	0	2536.706413	73972.18125	34409.72141	0	662.4274767	1789.007391	4500.907606	8655.332474	5459.403182	1702.929503	1194.079544	749.5181885	4152.726933	2414.422882	600.3841863	1974.186717	0	5349.360487	1093.787497	36320.65917	928.8374481	3070.432027
USF_Oct18_LCMS_CMH_lipidomics_017n	Colon Cancer Female	10593.11472	1827.6221	1859.90237	1230.734625	0	708.4482924	262.5796154	229.174386	528.5533905	9624.94931	1099.973444	102232.0726	17863.46579	0	51531.08634	11499.64177	5633.486171	1058.643593	24056.47422	945.3627014	813.637363	16847.62184	0	800.0628957	1038.85962	0	1786.596055	81954.95447	19449.40464	0	1453.949255	1148.555229	4553.974994	11747.95253	3135.899051	261.0367661	537.4196396	2456.842146	3596.368716	54.99015808	330.4434181	3453.160912	0	2533.044983	738.1632085	59031.64686	4985.108667	2098.351631
USF_Oct18_LCMS_CMH_lipidomics_018n	Colon Cancer Female	3790.014603	2203.633601	942.7512564	2053.026347	5750.499607	825.4854431	1335.943686	1979.231683	1228.021309	11838.36751	1892.949621	57436.78046	17667.11069	0	41939.56651	11584.74483	2564.245086	1201.086247	21680.09321	1580.311108	1111.486916	25529.89818	241.4657793	243.4707727	85.93850434	5.673148095	3514.182005	83190.25396	75469.60889	0	429.2125347	2464.851843	2880.739001	12167.32509	5685.91998	1632.439972	937.204329	2028.692368	2806.883234	2216.525645	789.0054286	971.6507182	14.84970934	5721.899704	1642.668193	35684.52312	3996.804172	2437.247765
USF_Oct18_LCMS_CMH_lipidomics_019n	Colon Cancer Female	873.725502	4538.129747	2946.180406	2798.833587	590.643915	1212.80974	1432.850091	0	0	12490.34278	2677.363895	28452.95923	13101.69284	58.53916721	45991.99082	11093.4254	2417.319373	1708.863826	8189.516411	875.0706558	1847.229149	28583.45955	0	1153.762585	937.0054334	93.08429221	3011.276291	73312.60367	46842.52033	0	260.6902771	2265.572878	14677.16809	9254.493742	3656.039956	872.8036597	1064.512762	909.7791443	10755.4504	2635.480642	735.8559341	1278.377869	0	4618.877643	1231.894302	28581.91917	4268.439187	1754.813599
USF_Oct18_LCMS_CMH_lipidomics_020n	Colon Cancer Female	10107.33678	4257.540669	3872.972986	1414.653156	785.4374991	390.4766693	1136.978805	322.0350647	1592.602018	10743.32669	3483.370972	86882.84254	20115.56186	0	55627.48083	14766.17925	2064.22827	2419.037977	26684.24611	974.8532562	1979.814949	26605.49215	0	0	3759.061994	0	2119.327515	110020.9233	38270.06247	0	306.6711152	2637.731409	10199.3796	12455.83588	3572.139216	393.0942968	948.6311522	1462.668823	6304.687565	1127.390383	590.0800252	3780.739901	0	7183.887	613.7503263	60135.99359	3826.76877	2524.970445
USF_Oct18_LCMS_CMH_lipidomics_021n	Colon Cancer Female	4872.642755	4696.365638	2805.090058	3356.368664	1180.359585	1157.575631	1239.579555	203.5810996	515.3158875	15195.0711	2925.504218	56268.77885	16651.04343	0	48443.82975	11362.41427	2201.002311	2407.706975	23358.82102	317.8593733	1680.324265	32497.22603	0	1126.575774	1851.222469	0	2232.840256	100422.3043	39544.82879	0	851.1120757	3272.25072	8597.151493	12290.00114	4554.601783	777.2041931	283.0212661	1471.744443	6130.626991	1610.682625	793.355648	2400.365738	75.707201	7167.717257	1313.417063	41312.86449	5011.743625	2474.09222
USF_Oct18_LCMS_CMH_lipidomics_023n	Colon Cancer Female	3667.404752	928.1965389	3671.424072	2036.036423	0	853.6032149	1172.871864	135.2866402	647.4183807	14491.98651	1564.690884	59100.43633	17082.67046	0	55400.92172	13997.4969	3034.674496	1156.251	22919.99146	942.0434103	4898.548295	34308.91448	210.3072819	553.0286761	2649.184618	0	7372.134544	93134.7118	19032.60652	0	2109.689529	350.2493272	5000.21044	10508.62663	5839.807064	1569.64404	953.3914254	0	3890.579283	3488.205956	1248.033355	2067.887962	69.71714393	15938.20647	1569.856279	34909.94216	2322.68567	2723.639727
USF_Oct18_LCMS_CMH_lipidomics_024n	Colon Cancer Female	14470.79616	1486.861651	2177.742575	2341.161167	847.0724955	1216.465164	609.9634628	907.8088821	1007.140815	21393.4534	581.6856689	150295.6891	6514.112655	0	79242.05171	24587.93811	4394.618582	1270.964778	13244.79546	0	2224.303455	33052.14728	0	601.6502571	877.1526184	0	408.3491364	150793.5267	17089.54714	0	566.1569824	3317.679186	1463.62945	5939.959435	2567.126488	282.179985	673.5512842	904.6219779	887.6718332	744.7385865	558.6479906	3141.776417	0	16664.30982	434.6247052	67173.20232	1689.079819	0
USF_Oct18_LCMS_CMH_lipidomics_025n	Colon Cancer Female	1210.136429	570.5827419	553.8365764	474.9781952	511.316906	645.714592	604.3209152	258.3672693	126.1287766	6622.692923	884.2118086	23761.82038	2926.488489	0	29170.74551	6840.468167	3092.700678	646.8872884	7026.106449	1041.49526	690.4606212	18019.27304	0	142.7205646	2311.29757	0	1140.585674	48582.95724	10454.33453	0	1321.886931	1776.05764	682.5296936	2648.775743	3027.604304	693.2474976	835.7439423	307.4928416	0	1723.55879	402.0736595	889.7356582	0	7036.64225	957.2958152	18701.27425	764.1329358	910.6509012
USF_Oct18_LCMS_SH01n	Healthy Control Male	0	0	0	0	0	0	0	0	0	0	0	683.3630731	315.4416711	36.88043879	1394.355852	486.3365479	0	0	8.453019787	0	0	1430.212611	545.6517627	0	0	186.9682142	216.51477	4946.464248	0	0	0	0	282.2269496	384.3493641	0	0	0	0	125.7189064	82.1244897	0	0.574859764	840.0591426	1374.777773	2.471312846	3860.779534	0	0
USF_Oct18_LCMS_SH02n	Healthy Control Male	0	0	0	0	0	216.8593647	0	0	0	0	0	0	0	838.9354324	0	0	0	0	0	0	0	0	298.7168547	0	0	150.4308777	0	644.9278717	343.9792099	462.8435063	0	0	97.38893659	119.1690217	0	75.46589863	0	0	0	134.2509448	4.298924625	0	253.8299817	0	2.476553659	308.5560607	0	0
USF_Oct18_LCMS_SH03n	Healthy Control Male	0	0	0	0	0	0	130.56699	0	0	0	0	0.204255512	0	8651.389515	28.74686913	0	0	0	2.187693109	0	181.3042221	0	139.9729606	0	0	4295.79456	0	260.9285415	418.2883768	0	0	0	0	7.675573803	0	0	0	0	68.25315143	0	4.112729501	0	1581.188982	0	0	330.3737107	0	0
USF_Oct18_LCMS_SH04n	Healthy Control Male	0	0	0	0	0	0	0	0	0	0	0	0.00789244	0	8152.302165	0	0	0	0	111.2064771	0	0	0	793.813194	0	0	0	0	0	106.8219986	0	0	0	0	25.08532253	0	0	0	0	0	3.820223733	0	116.3002137	698.7309723	2.327822724	0	106.6735466	284.584373	0
USF_Oct18_LCMS_SH05n	Healthy Control Male	0	0	0	0	0	0	0	0	0	0	0	0	0	11430.45997	6.737718932	0	0	0	219.0597268	0	0	0	1099.677585	0	0	2743.453966	48.70008159	0	123.7802963	0	216.6678696	0	0	114.774308	0	0	0	0	0	112.7041834	0	0	432.4764928	0	58.30488183	0	0	0
USF_Oct18_LCMS_SH06n	Healthy Control Male	0	0	0	0	0	0	192.0277023	0	0	0	0	0	0	4162.774125	0.376913234	0	0	0	0	0	0	0	268.943449	0	0	1616.682933	0	0	0	0	0	0	0	16.2658068	0	259.6956752	0	0	0	0	0	0	4068.229954	0	2.587369216	0	0	0
USF_Oct18_LCMS_SH07n	Healthy Control Male	0	0	0	0	0	0	0	0	0	0	0	0	0	464.2342585	11.62787028	0	0	0	260.790296	0	0	299.849344	2855.287685	0	128.675209	5454.527372	0	2045.3278	154.8548126	0	0	0	0	0	0	124.5093765	0	0	0	0	2.030096675	78.20840292	1441.498545	190.3859768	91.99853516	532.8215914	111.6600854	0
USF_Oct18_LCMS_SH08n	Healthy Control Male	0	0	0	0	0	0	0	0	0	0	0	0	0	6848.9347	0	0	0	0	0	0	0	0	496.7005795	0	0	15798.2562	0	0	242.7988433	0	0	0	0	76.32827555	0	106.997546	0	0	0	0	0	0	784.7722018	82.51831055	0	0	0	0
USF_Oct18_LCMS_SH09n	Healthy Control Male	0	0	0	0	0	0	0	0	0	0	14.08374011	0	0	9811.441495	0	0	0	0	1.469347547	0	0	0	472.9247799	0	0	4280.852969	0	0	142.798233	0	0	0	0	4.506160041	0	239.6610298	0	0	162.5969467	0	57.83149586	2.415901972	1552.856431	159.8208526	7.433328467	126.0913416	0	0
USF_Oct18_LCMS_SH10n	Healthy Control Male	0	0	0	0	0	0	0	0	0	0.355210782	0	0	0	1365.092178	0	0	0	0	124.6753464	0	0	0	264.7816914	0	0	7995.676956	0	0	311.9748715	0	0	0	0	11.39623967	0	197.2508469	0	0	0	0	0	0	1378.309838	0	0	0	210.1554911	0
USF_Oct18_LCMS_SH11n	Healthy Control Male	0	0	0	0	0	0	0	0	0	0	0	0	0	15587.15749	0	0	0	0	13.24815242	0	0	0	365.1588135	0	121.3900943	3407.666313	0	278.6669182	296.1735039	0	0	0	85.20757752	0	165.7712972	269.0759081	0	0	0	0	0	0	984.9232254	0	0	0	0	0
USF_Oct18_LCMS_SH12n	Healthy Control Male	0	0	0	0	0	0	98.40749359	0	0	0	0	55.34840942	0	0	0	0	0	0	0	0	0	0	0	0	0	1096.843668	0	0	205.2628632	0	0	0	0	9.976761207	0	222.2715395	0	0	0	0	0	0	851.7868863	0	81.09603882	28.96368077	0	214.9833866
USF_Oct18_LCMS_SH13n	Healthy Control Male	0	0	0	0	0	0	0	0	0	0	0	0	0	0	0	0	0	0	0	0	0	0	411.9454092	0	0	4982.524782	0	914.0433999	733.9543813	0	0	0	0	27.54734932	0	230.1837845	0	0	41.93497084	0	0	0	3316.465069	0	20.13074038	403.8169551	0	0
USF_Oct18_LCMS_SH14n	Healthy Control Male	0	0	0	0	0	0	0	0	0	0	0	62.79447334	0	7795.972126	0	0	0	0	30.15461152	0	0	237.0825659	0	0	0	5798.017969	0	860.9039263	241.5145303	0	0	0	0	21.92754108	0	180.2849579	0	0	130.364656	0	74.60634054	60.81963599	0	0	0	70.8773477	0	0
USF_Oct18_LCMS_SH15n	Healthy Control Male	0	0	0	0	0	0	0	0	0	0	0	0	0	2353.872268	0	0	0	0	0	0	0	0	652.8277267	0	0	3628.091115	0	95.84463688	157.1989037	0	0	0	0	65.85700368	0	298.0387802	0	0	101.0640708	0	0	0	3637.210424	0	17.70599431	208.6682222	0	0
USF_Oct18_LCMS_SH16n	Healthy Control Male	0	0	0	0	0	0	0	0	0	0	0	0	0	2886.908558	0	0	0	0	0	0	0	0	0	0	0	684.9358724	0	0	572.2086792	0	0	207.6584161	0	50.70619696	173.8396615	252.6209051	0	0	0	0	31.23383076	38.00393211	483.7561641	0	0.023622086	87.04199982	0	0
USF_Oct18_LCMS_SH17n	Healthy Control Male	0	0	0	0	0	0	0	0	0	0	0	0	0	4191.404346	0	0	0	0	0	0	0	0	306.5006039	0	0	1764.64126	0	0	0	0	0	0	0	4.365649484	0	436.6975623	176.8895264	0	0	0	0	0.415814697	177.6529694	0	0	0	0	0
USF_Oct18_LCMS_SH18n	Healthy Control Male	0	0	0	0	0	0	0	0	0	0	0	0	0	1595.13893	0	0	0	0	0	0	0	0	528.1898321	0	0	799.8531557	0	0	62.05205917	0	0	0	0	28.44867434	0	222.1425629	0	0	0	0	0	0	2919.393809	0	0	0	0	0
USF_Oct18_LCMS_SH19n	Healthy Control Male	0	0	0	0	0	0	196.1935349	0	0	0	0	0	0	12665.31765	0.383283783	0	0	0	181.0735572	0	0	0	678.2352509	0	0	9958.234756	0	0	0	0	0	0	0	10.22855927	0	0	0	0	0	0	0	0	0	0	0.040782805	119.4183513	0	0
USF_Oct18_LCMS_SH20n	Healthy Control Male	0	0	0	0	0	0	0	0	0	0	0	0	0	0	43.9544326	0	0	90.94055377	0	74.34273529	0	202.2626877	166.9722748	0	0	7075.939451	0	0	390.2526665	0	0	85.30453194	0	120.292832	161.4822628	507.5943722	0	0	0	0	0	0	2247.505076	0.358765351	0	18.54457085	159.7906215	212.9984436
USF_Oct18_LCMS_SH21n	Healthy Control Male	0	0	0	0	0	0	0	0	0	0	0	0	0	996.3146002	0	0	0	0	101.0643378	0	0	0	0	0	0	863.2304382	0	0	0	0	0	0	0	0	0	180.0497742	0	0	0	0	0	0	665.1407909	0	0	158.7790849	0	0
USF_Oct18_LCMS_SH22n	Healthy Control Male	0	0	0	0	0	0	0	0	0	0	0	0	0	7045.610867	0	0	173.3951919	0	0	0	0	0	603.2862319	82.52707672	0	860.1472149	0	0	0	0	0	0	105.7502853	16.36539738	0	422.7964792	0	0	0	0	0	65.7166203	15.12422058	0	0	0	211.0114387	0
USF_Oct18_LCMS_SH23n	Healthy Control Male	0	0	0	0	0	0	0	0	0	0	0	0	0	0	0	0	146.7830772	0	188.1148374	0	0	0	916.4000339	0	0	1576.432949	0	481.1373956	192.9900208	0	0	0	77.18986879	0	0	133.5492821	0	201.1940435	0	0	0	0	215.8093719	0	0	1131.267111	0	0
USF_Oct18_LCMS_SH24n	Healthy Control Male	0	0	0	0	0	0	0	0	105.2310448	0	0	0	0	593.7652081	0	0	0	0	0	0	0	0	529.8385312	0	0	414.9482422	0	0	0	0	0	0	63.04795074	135.5574651	0	302.6105347	0	0	0	155.2848332	0	0	62.5659299	0	0	60.69553495	0	0
USF_Oct18_LCMS_SH25n	Healthy Control Male	0	0	0	0	0	0	0	0	0	0	0	0	0	1854.469738	0.018433738	0	0	0	0	0	0	0	0	0	0	928.1379386	0	0	0	0	0	0	0	0	299.6564026	395.3734911	0	0	0	0	0	0	510.3972573	0	0	68.5606092	0	0
USF_Oct18_LCMS_SM02n	Healthy Control Female	0	0	0	135.2561242	0	0	0	0	0	0	0	0	0	1058.51981	9.694158938	33.58543481	0	117.5945248	0	0	676.9887718	145.9606663	1251.701654	0	0	127.1998233	0	2111.493276	359.1767014	3255.230825	0	0	248.8702825	181.0783162	0	0	0	0	116.5329467	547.8225038	66.09976872	0	950.3659185	2377.089709	92.63293618	959.2386768	0	300.8024795
USF_Oct18_LCMS_SM03n	Healthy Control Female	0	486.0177002	0	465.8229294	0	0	0	0	0	0	0	0	0	0	0	0	0	481.3603344	2.257102347	0	192.6624663	0	419.5606356	0	0	0.004723922	0	1867.211534	0	0	0	0	0	91.10885617	169.6646751	0	141.4260867	0	0	23.64674852	87.97745895	0	3177.657715	894.5432768	7.704228846	18.04201546	0	0
USF_Oct18_LCMS_SM04n	Healthy Control Female	0	0	6.849141948	128.6867409	0	0	0	0	0	0	0	0	0	189.1478367	0	200.3320427	0	0	0	0	0	0	1040.368871	0	0	1273.51311	0	452.2039995	101.5780423	802.3142742	0	254.821732	0	182.2895909	0	0	0	0	161.7031399	501.0358707	48.52176294	0	63.15781732	401.3470262	213.2015915	94.30964295	0	0
USF_Oct18_LCMS_SM05n	Healthy Control Female	0	0	0	0	0	0	0	0	0	0	0	0	0	32.13214851	0	0	178.0907745	0	0	0	0	161.9224278	386.2373485	113.908699	0	187.0879799	0	749.3486583	0	1978.364507	0	70.88924439	0	44.96281723	0	0	0	0	0	0	0	0	564.005385	226.8845282	192.4945467	150.1895421	0	0
USF_Oct18_LCMS_SM06n	Healthy Control Female	0	0	0	0	0	0	0	0	0	0	0	0	0	0	0	0	0	0	0	0	110.4050941	0	2030.299989	0	0	0	0	561.3515103	0	4139.472344	0	345.7663879	69.11776458	54.46088669	0	0	0	0	0	0	47.73077055	0	93.02716827	8.926055599	0	102.8861007	0	0
USF_Oct18_LCMS_SM07n	Healthy Control Female	0	0	0	0	0	0	0	0	0	0	0	0	0	0	0	0	0	0	0	0	0	0	4722.833376	0	0	94.57776014	0	0	82.94020843	584.7350666	225.7524719	311.8793335	208.4420301	40.06442036	0	0	0	0	0	0	0	0	0	0	0	119.5305099	0	0
USF_Oct18_LCMS_SM08n	Healthy Control Female	0	0	0	0	0	0	0	179.0529404	0	0	0	0	0	0	0	0	0	118.1650085	72.83856362	0	0	0	224.0502667	0	0	3252.045836	458.0846064	1311.220873	407.7260011	10050.66195	90.06228019	362.0256554	82.04447937	222.1267737	0	0	0	0	247.3721497	223.6872592	0	0	1372.250232	0	55.9645195	384.9075883	0	304.6605415
USF_Oct18_LCMS_SM09n	Healthy Control Female	0	0	0	0	0	0	0	0	0	0	0	0	0	16.33866833	0	0	0	0	0	159.669075	0	0	1163.029748	0	0	202.5079835	0	0	502.3902921	800.7534645	0	0	0	41.87657528	154.5240479	0	0	122.2806568	71.34404503	67.06096077	0	0	118.5989151	0	0	261.6837482	0	0
USF_Oct18_LCMS_SM10n	Healthy Control Female	0	0	0	0	0	0	0	0	0	0	134.0556578	0	0	0	414.1020355	323.8743439	0	0	65.01154327	0	0	0	21589.4147	0	172.3374513	0	0	0	177.8501288	4572.062765	0	0	0	0	0	0	0	0	0	0	0	0	543.5056285	287.2649493	0	1027.241808	0	0
USF_Oct18_LCMS_SM11n	Healthy Control Female	0	0	0	0	0	0	0	0	0	0	0	0	0	36.94988406	0	0	0	0	0	0	366.1974945	0	5324.178731	0	0	0	165.3166752	0	15.27184014	4993.325354	0	0	264.9924973	8.29187235	0	0	0	0	106.7337996	0	0.003808886	0	47.51128769	587.9992515	60.67150561	1287.577342	0	0
USF_Oct18_LCMS_SM12n	Healthy Control Female	0	0	0	0	0	0	0	0	0	0	0	0	23.5613397	187.1138284	0	0	0	0	0.999779843	0	151.9975142	0	792.200518	0	0	61.24375514	150.8030848	249.7688771	539.2732489	5515.048166	0	0	40.98630424	409.8116443	0	154.500131	0	0	97.11271689	655.6036437	227.1232452	52.02162821	584.1570329	1664.512631	513.8418872	746.2006343	0	0
USF_Oct18_LCMS_SM13n	Healthy Control Female	0	0	0	0	0	0	0	0	0	0	32.61427153	2096.774181	0	58.93727311	7866.828289	0	0	0	1587.090715	0	208.5387344	376.7426392	37616.50455	0	0	0	0	1631.023515	157.0327988	3436.728216	0	0	77.07231913	0	266.0166316	0	0	0	0	0	0	768.0184449	1005.580208	3281.358871	0	12297.18638	0	0
USF_Oct18_LCMS_SM14n	Healthy Control Female	0	0	157.3508361	0	0	0	0	0	0	0	0	0	0	0	0	0	0	0	0	0	248.0017166	0	831.9342633	0	0	253.2579259	0	0	419.7519455	12015.84565	0	278.4195709	490.078286	141.4068451	0	0	0	0	0	63.0789566	0	0	0	0	65.95897675	43.70106522	0	0
USF_Oct18_LCMS_SM15n	Healthy Control Female	0	0	0	0	0	0	0	0	0	2099.861139	0	11679.30228	1228.345912	0	24919.19719	2042.244415	0	0	2838.072727	0	0	5353.75175	54841.70108	0	0	248.9121727	0	11269.92232	601.585221	1281.822616	0	0	0	1124.01101	0	0	0	0	0	1.410047148	0	1923.856519	747.9239099	6892.198931	0	46363.32766	0	0
USF_Oct18_LCMS_SM16n	Healthy Control Female	0	0	0	2.397552582	0	0	0	0	0	0	12.83537643	0	0	84.56476755	267.7119066	0	0	0	0	0	0	529.9268966	1415.921387	258.2703288	0	0	0	368.4193077	339.6267118	2882.652505	0	0	0	1.036916843	192.0875359	0	0	0	78.15978027	50.00732422	0	0	2140.209207	0	96.03078385	411.7375756	0	0
USF_Oct18_LCMS_SM17n	Healthy Control Female	0	0	0	0	0	0	0	0	0	0	3.225330741	54.14689922	0	58.89319699	0	0	0	0	0	0	0	5.210201246	95250.00767	0	0	37.20836593	177.1856452	0	49.41210175	2628.8092	168.6841431	0	56.84134945	0	0	0	0	0	149.7064819	0	0	0	299.8739014	0	0	96.29545307	0	0
USF_Oct18_LCMS_SM18n	Healthy Control Female	0	1218.222382	0	663.3511319	0	0	0	208.3088303	0	0	0	0	0	126.2833148	147.5250023	0	0	605.2032199	0	0	0	238.5933533	1712.884282	162.7814071	0	804.3507665	441.9833022	1472.210215	165.8610382	738.8604713	0	0	370.7663392	42.62297066	0	0	0	0	125.6216583	0	0	0	988.4361961	518.9408271	0	516.4312478	121.9400761	0
USF_Oct18_LCMS_SM19n	Healthy Control Female	0	757.2778848	0	172.9333115	0	0	0	0	0	0	0	0	123.9829826	0	0	0	0	0	18.25672225	129.042099	0	0.211110689	384.4836107	0	0	329.253246	0	678.1268014	210.0792276	2548.6378	0	54.28426393	0	1.424188678	0	0	0	212.0259403	0	110.0979081	153.7709503	0	1631.96909	622.4134029	0.138223977	693.5292171	0	0
USF_Oct18_LCMS_SM20n	Healthy Control Female	0	0	0	0	0	0	0	0	0	0	0	0	0	0	0	0	0	0	0	0	0	0	0	0	0	114.8912972	0	214.4173799	131.3147469	1801.025551	0	146.117374	135.1251394	112.2786819	0	0	0	0	0	0	0	45.4279789	1838.645025	0	58.96239471	311.8225262	90.24011871	0
USF_Oct18_LCMS_SM21n	Healthy Control Female	0	0	0	0	0	0	0	0	0	0	0	0	0	3659.605274	2.504775628	0	0	0	0	0	161.6566775	0	1316.893638	0	0	1670.018264	0	0	0	3154.118989	0	210.4568293	0	0	119.1697388	0	0	0	0	0	1.444438339	0	4472.374873	0	5.519979014	60.97002555	358.1375931	199.7595444
USF_Oct18_LCMS_SM22n	Healthy Control Female	0	0	0	0	0	0	0	0	0	0	0	0	0	15316.99618	46.9095738	0	0	0	0	0	0	171.6489868	561.2759237	0	0	6871.125516	0	1447.870728	0	0	0	0	0	30.46675565	44.09611121	0	0	0	0	0	17.9893837	0	118.0768394	8.02883297	55.91751862	452.1839374	0	0
USF_Oct18_LCMS_SM23n	Healthy Control Female	0	0	0	0	0	0	0	0	0	0	0	0	0	1830.462981	0	0	0	0	0	0	96.58728173	0	1324.691618	0	0	6604.308186	266.0004994	0	494.6093521	0	181.5640945	0	155.5272293	45.63968992	0	102.3925133	0	0	0	0	0	1.68801458	1441.955445	0	0	11.39723725	0	221.8368861
USF_Oct18_LCMS_SM24n	Healthy Control Female	0	0	0	0	0	0	0	0	0	0	0	0	1.003450682	3927.946361	83.71366587	0	0	0	1.84570299	0	0	0	524.1607932	0	0	5520.136987	0	685.0468249	453.0655518	0	0	0	0	50.31625437	0	0	0	0	124.6632625	0	0	0	79.7982081	0	58.96159744	873.2613543	0	183.3173981
USF_Oct18_LCMS_SM25n	Healthy Control Female	0	0	0	0	0	0	0	0	0	0	0	0	0	4150.533048	0	0	0	0	0	0	142.0360641	0	1575.955139	0	0	8817.523444	0	0	309.2113647	0	0	168.8857742	81.53059468	7.446455894	0	0	0	0	0	55.98102188	0	0	1792.121649	0	0	177.7769617	0	94.34331596
USF_Oct18_LCMS_SM26n	Healthy Control Female	0	0	0	0	0	0	0	0	0	0	0	0	0	2578.2789	0	171.2591353	0	0	0	0	0	0	1376.155248	0	0	1861.599833	0	462.7419444	0	0	0	0	4.413445925	15.34845616	0	196.0152918	0	0	87.30571824	0	0	0	1873.649039	0	0	155.3773772	0	0
USF_Oct18_LCMS_CMH_lipidomics_026n	Colon cancer Male	8457.80244	2602.437927	1917.23996	1925.175694	1430.266067	1196.583693	1049.0811	222.7825851	1650.155067	14969.11021	418.0303724	91759.32991	8815.628274	0	55128.52331	14403.29738	2766.032571	126.3532639	13873.0062	1488.718809	1040.638815	22748.19637	0	533.5453415	1373.997786	0	1670.824112	89904.33325	19462.37354	0	681.8987198	1490.18485	2437.716192	7071.421893	3483.545722	578.3476148	772.6022144	556.8065453	1616.024982	1169.140203	280.2861018	3491.145496	0	11230.98471	1027.386747	57367.86203	3324.33509	1387.192429
USF_Oct18_LCMS_CMH_lipidomics_027n	Colon cancer Male	0	0	0	429.9635066	0	86.7829894	1973.939343	91.54634389	859.3653687	2830.329112	283.416832	6710.898348	1767.654471	82.66492537	12516.70107	3201.234612	2485.012508	251.4808773	1626.924563	0	497.8954742	5784.748295	0	470.8531113	3468.45291	0	557.6190764	19624.05213	16477.99595	0	1343.862985	249.8228912	0	2057.62813	5501.157771	1859.450239	1790.37019	131.3684973	0	826.8361847	224.7508125	154.1868451	0	1710.834804	240.8503532	8310.852464	235.18573	2046.006012
USF_Oct18_LCMS_CMH_lipidomics_028n	Colon cancer Male	0	711.3694142	525.2105255	397.1063509	2661.814648	897.5522898	1320.796099	1533.315923	249.9210663	6339.573165	720.5887727	6133.619087	5544.575869	0	16917.84136	4776.853508	2157.533372	1453.966933	1536.058616	923.27845	1539.119855	10369.00506	0	968.1210861	647.3165588	0	1931.044535	27980.64189	46318.54733	0	1284.843089	1381.343508	974.3579407	3553.806964	5528.243079	1711.700684	204.5785904	303.0310944	378.3085013	1100.452106	582.2512257	760.6548714	0	5022.987742	939.8793448	10396.87687	826.76233	2423.805954
USF_Oct18_LCMS_CMH_lipidomics_029n	Colon cancer Male	5352.726736	988.5771085	777.2390198	1340.668407	1221.886992	1252.213535	787.8144033	472.1420029	676.0284882	9266.701157	722.1891566	63895.9034	12527.48823	0	38387.91695	10023.76934	3025.747382	986.3073795	17338.85781	592.1467133	188.2071055	22274.92657	0	497.4305436	2622.544548	0	3461.26617	63985.15087	17744.14775	0	1119.257998	2282.863663	1506.667011	8595.126298	3506.751731	2591.1664	372.0246526	0	2187.057901	475.7301565	71.0043335	2917.678355	71.11872864	3953.959658	227.094337	51178.34372	2510.700216	3360.98926
USF_Oct18_LCMS_CMH_lipidomics_030n	Colon cancer Male	4946.59536	1915.961278	0	1420.937245	581.074211	1196.795418	1100.707156	307.1582031	1738.815819	7330.810944	808.2138977	75328.95012	12061.73436	0	44506.27677	10140.82697	2904.476242	570.6474058	18097.90131	602.6013718	1659.957516	24569.38065	477.4111011	767.257195	2704.319415	88.74260953	3050.968176	67971.43604	21708.46562	0	2401.547926	1640.29777	4511.216891	8012.322476	4569.789769	1074.549249	1351.317947	502.2415257	3258.559862	567.8364858	261.5207176	3887.369712	0	4047.027145	530.0296269	57317.48676	3801.432697	1565.268321
USF_Oct18_LCMS_CMH_lipidomics_031n	Colon cancer Male	309.600769	2003.151349	555.0064911	1722.780217	0	1535.189111	1240.102743	0	944.8267441	9594.063722	518.9218794	20306.12049	9039.932485	0	16568.50963	7622.12829	2777.638736	919.9281116	9028.223213	0	1348.622526	13501.61857	0	366.2847366	1554.0946	173.4220614	0	48557.98901	5497.464158	0	1363.761244	1120.636673	3420.32628	8070.698999	2224.715577	2887.297157	637.2087555	1225.167747	1053.971631	241.8162079	175.4586563	1049.622532	0	1225.062637	439.0907593	20922.41197	2426.601576	1784.816215
USF_Oct18_LCMS_CMH_lipidomics_032n	Colon cancer Male	3815.413512	0	0	540.4627075	2219.316552	395.3952331	1269.549311	897.3890533	1477.73732	4235.567631	410.848114	40440.54548	6602.93411	0	23862.01216	4640.667737	2532.939397	320.7879442	14039.81973	182.8309326	1308.611188	10261.25829	0	747.6577377	1408.187773	0	563.7448921	38783.54499	22340.85284	0	622.6033192	1104.968988	804.0900541	4859.960714	3499.830143	1843.766954	1193.300795	2343.394796	454.0652803	595.9932819	42.63460314	2327.209207	0	1683.013057	3.225753939	33707.81984	3201.285693	2237.58414
USF_Oct18_LCMS_CMH_lipidomics_033n	Colon cancer Male	6383.928314	0	1797.291901	456.316415	345.9099937	864.4702759	824.086232	248.187449	1908.136795	945.3338797	0	83236.0578	4648.967982	0	35819.90923	2896.792053	1873.290436	152.1162552	13020.01108	705.8000412	1419.453415	5992.501962	0	548.6991291	443.5105743	0	554.2405774	26671.20005	11253.04522	0	1579.307969	941.7997331	327.6750446	2961.797554	2411.09685	2954.722323	1143.253522	2092.348413	1088.212427	149.720253	0	3924.353819	0	702.0573384	0	60993.7563	917.4300842	2051.866043
USF_Oct18_LCMS_CMH_lipidomics_034n	Colon cancer Male	2474.886629	0	597.8421177	0	126.3861543	899.4306259	993.5166779	353.6853939	319.2214203	4406.678	0	39169.38007	5705.400399	0	24886.09672	4797.518495	1514.246536	0	10514.13326	365.579895	626.587863	13451.92844	0	578.8474579	704.1246643	12.40142387	1666.513214	34106.49473	14321.64057	0	980.4958988	361.8974915	2712.634394	4737.108491	3576.393162	1794.223549	362.045996	0	1681.513038	848.1791713	137.6010024	2071.452528	11.75318203	2082.566099	415.95648	32850.84689	690.8570251	2295.867125
USF_Oct18_LCMS_CMH_lipidomics_035n	Colon cancer Male	5205.171051	1529.705462	785.1025238	1433.016325	531.5085754	223.7559204	1607.659519	308.9442398	1587.899287	4575.131262	260.0556821	44570.83104	11176.65341	0	28405.07038	6682.063976	4376.48715	1210.902803	13951.68692	0	1169.606767	17903.09072	0	1313.604218	2132.975178	0	3788.676544	53200.94279	18499.14525	0	894.9212575	1132.320007	2270.175413	8912.580301	1344.370065	1832.605198	1470.529751	281.2188302	1287.324357	793.3074775	255.5721245	1714.070696	0	2709.773296	708.4532089	37482.51051	1791.618183	405.2701263
USF_Oct18_LCMS_CMH_lipidomics_036n	Colon cancer Male	6382.074936	368.4588776	585.2171021	0	153.3856397	597.5150452	863.8327103	0	1827.018965	2718.668988	0	44690.9344	5125.180537	0	23207.30399	5076.066336	3034.931391	0	14199.87093	582.1019089	1550.247673	8510.753169	0	0	1859.714131	0	544.5992737	31345.4911	7180.497217	0	757.0860825	882.3962434	882.440854	4644.287428	4043.324011	2372.341743	1048.031952	1863.577088	1278.782592	731.5988998	52.57839968	3180.939624	0	3711.186597	315.5940722	40243.61977	777.6562958	2950.286562
USF_Oct18_LCMS_CMH_lipidomics_038n	Colon cancer Male	1063.711006	1000.835017	993.4941078	1742.876479	2940.844942	636.6456909	985.5433087	2177.214432	0	6756.754608	787.8263144	25974.36729	11600.20895	0	27223.37869	6701.481119	2014.435547	270.6268082	11131.75415	723.9725292	1338.60848	16808.01021	0	458.7099609	1421.43378	0	2978.612396	59638.64406	80546.95944	0	857.9072132	1883.237347	3098.728364	9540.573749	4298.348433	2682.181799	627.7247218	672.6879733	1644.424716	868.4617454	609.9070511	722.9068674	87.92362213	3735.992239	890.7149887	23609.55076	3537.328523	1333.878616
USF_Oct18_LCMS_CMH_lipidomics_039n	Colon cancer Male	47.06021319	566.3401794	445.526886	602.8676981	608.2886004	318.8898003	716.1276102	0	364.5256042	5466.70976	0	8346.161795	5129.998501	0	16155.32737	4219.494576	3337.179116	327.9397431	4646.467433	351.2129754	1173.447692	7107.33239	0	1398.537887	2067.465267	0	446.5691681	26906.71348	13647.16358	0	875.327507	452.0635071	2230.609615	4869.380916	4164.173282	2484.320123	186.0789103	1030.195411	837.4625027	885.73947	391.845129	951.9567628	0	2461.514551	569.5925955	15242.55014	1457.458784	1438.407758
USF_Oct18_LCMS_CMH_lipidomics_040n	Colon cancer Male	2667.715105	704.3249505	822.2315465	854.3851902	1488.625904	695.3215902	530.8902283	523.2371965	0	7729.499552	0	44637.27326	10959.76984	0	30182.64389	6844.694325	2181.973081	980.0898511	16333.57485	0	1186.340416	17931.53008	0	603.6075839	1525.678106	0	1325.53183	63381.03302	28146.30119	0	478.2061996	445.7295756	3168.785623	9370.908902	3147.730957	2982.519493	328.9544076	2003.095764	1309.968437	600.2217725	463.2328606	1586.766797	0	3687.002624	347.2396622	42531.5082	857.8789845	1551.813505
USF_Oct18_LCMS_CMH_lipidomics_041n	Colon cancer Male	415.9670601	905.8511843	551.0321963	409.1324406	794.5643777	697.8528596	1090.820539	523.6592455	295.5850067	2835.707669	268.9164505	11513.30898	2337.317725	0	9441.350133	3393.54438	2502.563324	0	4011.050816	230.5813904	1301.726406	4798.789814	89.95111153	719.0467618	1221.86547	0	0	17510.4335	21887.24364	0	375.7579346	0	148.6898276	2114.832049	2304.227131	4495.966297	1153.137536	1668.388437	0	535.1697016	392.8379593	259.8495398	0	1319.481107	186.8948235	13485.59316	1086.420271	3066.552109
USF_Oct18_LCMS_CMH_lipidomics_042n	Colon cancer Male	1578.741586	0	370.1405863	0	1312.552147	187.6838518	532.6235071	1086.280045	278.1855469	3024.485683	525.0940529	18046.42093	4308.894005	0	11008.3233	1900.022217	3319.002229	0	6060.706329	230.4916916	315.660881	5194.044716	0	540.0891973	1682.803856	0	0	26658.60784	31528.47027	0	592.275084	92.79508703	1637.385573	3605.16608	3426.598939	2461.480011	204.7006177	1627.015059	1167.989044	1243.469012	503.5051622	1400.724436	0	2480.69981	525.1265491	16524.12006	1138.579666	1731.76494
USF_Oct18_LCMS_CMH_lipidomics_043n	Colon cancer Male	0	0	0	181.0516435	1253.826675	964.1229092	388.3971645	915.1422882	727.9281158	1309.7569	133.3552665	457.2861056	2156.782298	0	6998.936773	382.223465	3200.303285	113.6512247	1105.607689	765.8350143	1256.807937	4343.150742	0	582.9028685	1260.001319	0	773.6764536	11081.18158	34489.95407	0	727.4012409	1011.928643	148.9799715	1330.456274	2393.963533	3135.151036	786.970731	428.6083033	91.03398348	635.2004568	0	145.3192643	0	0	671.8553098	3830.656466	597.7063944	1596.525008
USF_Oct18_LCMS_CMH_lipidomics_044n	Colon cancer Male	0	0	0	0	690.271316	591.0845871	470.7323881	313.48733	967.0974086	1356.781912	0	5911.595413	2233.099726	68.36742781	8130.108286	2522.51242	1409.353577	481.5881848	1162.279523	724.4636078	648.2096825	2694.113528	0	556.3362009	0	0	725.5178307	13044.7965	16788.50262	0	813.0413666	291.1179352	180.3558984	2065.257568	1035.347321	2476.641296	0	796.6600395	112.3050512	470.1504059	628.4829741	372.8307402	2.76868141	1407.718246	200.879776	9608.435548	324.9322052	2361.108593
USF_Oct18_LCMS_CMH_lipidomics_045n	Colon cancer Male	346.3677368	1563.267812	2746.982326	1683.522688	2136.358337	818.2882824	947.8697938	1039.572357	540.3347397	8850.213654	1091.695897	23669.90396	11936.19954	0	28793.42135	6691.713031	2151.30743	1531.874389	10453.70192	768.5352249	1379.915536	20811.60668	0	447.3201334	1785.546082	0	3308.2742	55052.7992	50737.06744	0	1007.052232	1705.813225	1160.809455	10210.42189	3000.516963	2508.66394	0	463.3645053	1413.947779	2157.131574	220.9346008	750.7880963	0	5178.620405	1117.22462	26195.57238	2785.117903	2640.698179
USF_Oct18_LCMS_CMH_lipidomics_046n	Colon cancer Male	0	404.1314429	146.637227	0	3756.694544	539.2438066	676.9148113	1113.911575	0	1693.767288	476.2235474	0	1441.69166	0	8160.335767	1029.659135	1645.766769	0	1453.408566	1012.006416	1060.507914	4596.042059	0	537.6687088	1773.840917	38.02154308	1226.323839	16201.32456	58753.07818	1677.210702	0	209.1765026	422.3969911	1470.960356	2257.966232	2150.388229	0	0	382.6181644	986.919464	316.9581405	137.9271788	0	1432.883012	418.8389816	6244.736791	826.0167129	2712.460281
USF_Oct18_LCMS_CMH_lipidomics_047n	Colon cancer Male	0	345.3110009	867.4686037	532.0824758	1033.165639	1232.782184	675.510933	293.1988168	927.4103775	1354.000723	0	10503.27215	4200.162203	0	10319.28785	2139.018518	2370.182164	260.5365753	4126.700418	449.8332901	1499.829995	6976.679783	0	527.9319687	1404.208369	0	1496.674409	18099.7748	21324.49512	0	0	784.5806833	0	3923.62061	2576.060337	3406.958461	854.6475677	846.7225887	625.9666106	400.5151616	278.0453446	756.4993681	0	1755.698634	525.6613264	13384.45152	1809.714681	2493.163651
USF_Oct18_LCMS_CMH_lipidomics_049n	Colon cancer Male	198.4363861	991.2176002	0	550.7400528	9853.513458	762.7205598	1133.974098	6993.439951	389.4899826	3024.252543	0	5907.687968	4961.843186	0	15508.34216	1777.488127	3055.511484	684.2698983	4687.448115	724.4301136	2099.13394	9791.46596	0	161.3622616	2023.582136	0	743.5190919	19850.49454	199601.9732	0	1134.953262	541.8023081	1058.402848	3488.083315	2720.262161	2874.234896	0	0	373.1561834	992.985791	457.9051361	515.0449052	0	3334.211073	723.7228165	12765.84814	637.2149048	2282.219616
USF_Oct18_LCMS_CMH_lipidomics_050n	Colon cancer Male	1072.719635	568.0187082	0	347.0597541	0	217.3567035	1125.72549	0	540.6015854	4243.882584	0	25893.52855	5045.461708	3.945929233	16922.21274	3721.73556	0	189.7136657	9000.304598	486.235611	768.7534792	10517.59843	0	722.6271718	1225.702986	124.6535111	2475.521859	28424.25739	20605.23276	0	655.5531998	1803.804673	204.0254962	4311.054312	3749.928314	2343.106096	414.1893463	0	648.2492048	276.0704346	111.0955734	1059.508555	103.4542826	3523.51365	313.3377647	25948.24184	2156.118113	2242.375853
USF_Oct18_LCMS_Control_SH1	Pooled sample (QC)	0	0	0	0	0	0	0	0	0	0	0	0	0	4675.775	0	0	0	0	0	0	0	0	0	0	0	3518.238	0	0	0	0	0	0	0	43.552	0	0	0	0	0	0	0	0	326.712	0	0	187.002	0	0
USF_Oct18_LCMS_Control_SH2	Pooled sample (QC)	0	0	0	0	0	0	0	0	0	0	0	0	0	2028.652	5.346	0	0	0	0	0	0	0	338.547	0	0	3953.059	0	0	435.793	0	0	0	0	0	0	0	0	0	0	0	0.433	0	2274.681	0	13.984	0	0	237.258
USF_Oct18_LCMS_Control_SM1	Pooled sample (QC)	0	0	0	0	0	0	0	0	0	0	0	0	0	0	0.019	0	0	0	0	0	0	0	1218.456	0	0	705.251	156.148	0	0	980.064	0	0	168.902	2.778	0	0	0	0	42.21	55.069	22.711	0	1636.931	0	58.308	56.212	0	0
USF_Oct18_LCMS_Control_SM2	Pooled sample (QC)	0	0	0	0	0	0	0	0	0	0	0	241.329	0	33.878	219.906	0	0	0	0	0	0	0	16946.887	0	0	0	0	0	263.055	3920.858	0	0	0	0	0	0	0	0	0	0	0	0	2139.071	820.52	0	1940.892	0	0
USF_Oct18_LCMS_CMH_lipidomics_037	Pooled sample (QC)	1677.39	758.162	1607.347	630.704	1474.439	0	245.757	318.511	1105.187	4504.849	407.993	24584.458	8159.77	0	22721.592	4895.488	2976.703	340.817	9090.16	752.083	1220.155	12332.573	386.086	600.165	1153.011	0	1922.859	43631.734	24183.863	0	473.372	1967.164	2890.729	7583.088	2948.704	2717.406	556.867	2617.108	1601.283	403.234	0	576.754	0	3782.947	13.478	27460.844	2165.214	2121.623
USF_Oct18_LCMS_CMH_lipidomics_048	Pooled sample (QC)	164.407	0	377.103	428.543	2111.662	638.229	1191.838	1217.469	176.497	4223.614	216.48	9634.016	5852.586	0	14863.158	2543.898	2086.85	490.101	4976.715	449.663	1007.098	6920.199	0	153.642	1111.743	0	874.373	24325.649	43703.197	0	1184.022	177.972	1968.022	5246.271	1459.991	2759.406	164.079	1316.109	744.119	889.04	548.138	982.251	0	2618.416	803.207	14594.657	2254.166	2068.022
USF_Oct18_LCMS_CMH_lipidomics_011	Pooled sample (QC)	1039.515	4012.948	416.36	901.088	1031.028	1066.325	889.387	389.995	1972.524	8476.141	1007.411	28153.715	6381.65	0	25300.438	5935.959	4333.409	521.069	11042.851	1007.249	1808.603	19071.622	256.844	884.022	1315.645	0	474.364	44785.817	19208.034	0	1373.341	665.533	2717.92	5289.021	3868.585	419.552	956.476	0	2117.145	2905.08	962.576	437.837	98.08	4751.245	1139.036	13505.225	1298.163	1937.022
USF_Oct18_LCMS_CMH_lipidomics_022	Pooled sample (QC)	789.639	3583.507	3880.164	441.28	1093.332	761.68	1954.666	0	543.693	9280.804	1933.496	35156.958	19620.694	0	51825.808	8315.98	2395.997	1516.354	14083.938	944.585	1076.193	30223.3	0	962.167	968.003	1.055	5133.108	85044.996	52575.065	0	1075.756	1761.906	7419.665	13080.857	3463.292	1373.61	1256.67	2183.746	5935.967	1832.983	896.389	928.361	0	3964.088	1077.753	33046.509	6585.658	1382.508
[truncated: 2,479 more columns]
