# Supplementary material for: Plasma Lipid Profile Reveals Plasmalogens as Potential Biomarkers for Colon Cancer Screening
Source: Metabolites. 2020 Jun 25;10(6):262. doi: 10.3390/metabo10060262 (PMC7345851; doi:10.3390/metabo10060262)
Supplement: Supplementary file 1 [file metabolites-10-00262-s001.zip › Revised_Material-826809/Spreadsheet_2_USF_Colon_LCMS_positive_processed.csv]

	LABEL	3.99_1147.3232m/z	3.86_1147.3229m/z	5.84_846.2919m/z	0.73_762.4863n	0.78_630.4073n	0.50_649.8911n	0.75_696.9482n	0.75_740.9746n	0.73_724.9676m/z	4.99_1295.3597m/z	0.76_652.9228n	4.37_1221.3426m/z	3.63_663.8506m/z	3.63_663.9209m/z	0.57_445.6363m/z	0.73_785.0014n	0.73_483.9818m/z	5.80_926.6913m/z	0.57_734.4575n	6.38_994.3270m/z	1.57_464.4096m/z	0.57_567.3635m/z	0.73_807.5207m/z	2.75_517.9035m/z	0.78_608.8960n	5.49_1370.3763m/z	0.57_405.7941m/z	3.59_933.7135m/z	0.63_857.4635m/z	0.62_698.3900m/z	0.89_830.5477m/z	1.02_781.9841m/z	0.52_517.8125n	3.21_417.1591m/z	2.52_503.8873m/z	0.52_780.4577m/z	0.64_682.4281n	3.23_708.2643m/z	1.85_811.0515m/z	0.85_578.0401m/z	0.59_520.8076m/z	1.02_782.4836m/z	6.58_1070.3439m/z	0.50_737.9430n	6.72_1143.3607m/z	0.52_421.2605m/z	6.84_1217.3805m/z	1.88_767.0252m/z
USF_Oct18_LCMS_SH01	Healthy Control Man	0	2828.526204	0	0	0	0	0	0	0	0	0	1405.67688	0	0	0	0	0	0	0	0	0	0	0	0	0	0	0	40.28374294	0	0	0	0	0	0	0	0	0	0	0	0	0	0	0	0	0	0	0	0
USF_Oct18_LCMS_SH02	Healthy Control Man	0	15584.76836	0	0	14.91537208	0	0	0	0	0	0	9544.082344	0	0	0	0	0	0	0	0	0	0	0	0	0	0	0	0	0	0	0	0	0	0	187.3606848	0	0	0	0	0	0	0	0	0	0	0	0	0
USF_Oct18_LCMS_SH03	Healthy Control Man	0	18341.15838	0	0	0	0	0	0	0	0	0	9114.592335	0	0	0	0	0	0	0	0	0	0	0	0	0	0	0	0	0	0	0	0	0	0	0	0	0	0	0	0	0	0	0	0	0	0	0	0
USF_Oct18_LCMS_SH04	Healthy Control Man	0	13546.41355	0	0	0	0	0	0	0	0	0	9930.761814	0	0	0	0	0	0	0	0	0	0	0	0	0	0	0	0	0	0	0	0	0	236.116947	0	0	0	0	0	0	0	0	0	0	0	0	0	0
USF_Oct18_LCMS_SH05	Healthy Control Man	0	1260.87251	0	0	0	0	0	0	0	0	0	1530.043613	0	0	0	0	0	0	0	0	0	0	0	0	0	0	0	0	0	0	0	0	0	0	0	0	0	0	0	0	0	0	0	0	0	0	0	0
USF_Oct18_LCMS_SH06	Healthy Control Man	0	20321.54859	0	0	0	864.7026928	0	0	0	0	0	5312.846765	0	0	0	0	0	0	0	0	0	0	0	0	0	0	0	0	0	0	0	0	0	0	0	391.7015161	0	0	0	0	0	0	0	0	0	0	0	0
USF_Oct18_LCMS_SH07	Healthy Control Man	0	17973.58766	0	0	0	0	0	0	0	0	0	12099.95287	0	0	0	0	0	0	0	0	0	0	0	0	0	0	0	0	0	0	0	0	0	0	0	0	0	0	0	0	0	0	0	0	0	0	0	0
USF_Oct18_LCMS_SH08	Healthy Control Man	0	10329.52781	0	0	0	0	0	0	0	0	0	5057.859704	242.1783218	0	0	0	0	0	0	0	0	0	0	0	0	0	0	0	0	0	0	0	0	0	0	0	0	0	0	0	0	0	0	0	0	0	0	0
USF_Oct18_LCMS_SH09	Healthy Control Man	0	7555.154378	0	0	0	0	0	0	0	0	0	3605.021732	0	0	0	0	0	0	0	0	0	0	0	0	0	0	0	0	0	0	0	0	0	0	0	0	0	0	0	0	0	0	0	0	0	0	0	0
USF_Oct18_LCMS_SH10	Healthy Control Man	0	8177.738938	0	0	0	0	0	0	0	0	0	1635.318711	0	0	0	0	0	0	0	0	0	0	0	0	0	0	0	0	0	0	0	0	0	0	0	0	0	0	0	0	0	0	0	0	0	0	0	0
USF_Oct18_LCMS_SH11	Healthy Control Man	0	37351.83137	0	0	0	0	0	0	0	0	0	18519.31797	0	0	0	0	0	0	0	0	0	0	0	0	0	0	0	0	0	0	0	0	0	0	0	0	0	0	0	0	0	0	0	0	0	0	0	0
USF_Oct18_LCMS_SH12	Healthy Control Man	0	4137.983816	0	0	0	0	0	0	0	0	0	1285.309207	0	0	0	0	0	0	0	0	0	0	0	0	0	0	0	0	0	0	0	0	0	0	0	0	0	281.7604599	0	0	0	0	0	0	0	0	0	0
USF_Oct18_LCMS_SH13	Healthy Control Man	0	48485.35871	0	0	0	0	0	0	0	0	0	21684.62066	0	0	0	0	0	0	0	0	0	0	0	0	0	0	0	0	0	0	0	0	0	0	0	0	0	0	0	0	0	0	0	0	0	0	0	0
USF_Oct18_LCMS_SH14	Healthy Control Man	0	3909.589042	0	0	0	0	0	0	0	0	0	743.126114	0	0	0	0	0	0	0	0	0	0	0	0	0	0	0	0	0	0	0	0	0	146.0999125	0	0	0	0	0	0	0	0	0	0	0	0	0	0
USF_Oct18_LCMS_SH15	Healthy Control Man	0	48179.76695	0	0	0	0	0	0	0	0	0	21859.05265	0	0	0	0	0	0	0	0	0	0	0	0	0	0	0	0	0	0	0	0	0	0	0	0	0	0	0	0	0	0	0	0	0	0	0	0
USF_Oct18_LCMS_SH16	Healthy Control Man	0	3566.801595	0	0	0	0	0	0	0	0	0	1727.851534	0	0	0	0	0	0	0	0	0	0	0	0	0	0	0	0	0	0	0	0	0	0	0	0	0	0	0	0	0	0	0	0	0	0	0	0
USF_Oct18_LCMS_SH17	Healthy Control Man	0	3127.670647	0	0	0	0	0	0	0	0	0	1253.182782	0	0	0	0	0	0	0	0	0	0	0	0	0	0	0	0	0	0	0	0	0	0	0	0	0	0	0	0	0	0	0	0	0	0	0	0
USF_Oct18_LCMS_SH18	Healthy Control Man	0	17062.46926	0	0	0	0	0	0	0	0	0	8007.690761	0	0	0	0	0	0	0	0	0	0	0	0	0	0	0	0	0	0	0	0	0	239.1383672	0	0	0	351.55224	0	0	0	0	0	0	0	0	0	0
USF_Oct18_LCMS_SH19	Healthy Control Man	0	6191.071584	0	0	0	0	0	0	0	0	0	2548.341339	0	0	0	0	0	0	0	0	0	0	0	0	0	0	0	0	0	0	0	0	0	0	0	0	0	0	0	0	0	0	0	0	0	0	0	0
USF_Oct18_LCMS_SH20	Healthy Control Man	0	25911.82971	0	0	0	0	0	0	0	0	0	9313.512816	0	0	0	0	0	0	0	0	0	0	0	0	0	0	0	0	0	0	0	0	0	0	0	0	0	0	0	0	0	0	0	0	0	0	0	0
USF_Oct18_LCMS_SH21	Healthy Control Man	0	8831.460086	0	0	0	0	0	0	0	0	0	3283.777882	0	0	0	0	0	0	0	0	0	0	0	0	0	0	0	0	0	0	0	0	0	0	0	0	0	0	0	0	0	0	0	0	0	0	0	0
USF_Oct18_LCMS_SH22	Healthy Control Man	0	2862.763493	0	0	0	0	0	0	0	0	0	1004.619795	0	0	0	0	0	0	0	0	0	0	0	0	0	0	0	0	0	0	0	0	0	0	0	0	0	0	0	0	0	0	0	0	0	0	0	0
USF_Oct18_LCMS_SH23	Healthy Control Man	0	0	0	0	0	0	0	0	0	0	0	0	0	0	0	0	0	0	0	0	0	0	0	0	0	0	0	0	0	0	0	0	0	0	0	0	0	0	0	0	0	0	0	0	0	0	0	0
USF_Oct18_LCMS_SH24	Healthy Control Man	0	1695.92741	0	0	0	0	0	0	0	0	0	445.7599335	0	0	0	0	0	0	0	0	0	0	0	0	0	0	0	0	0	0	0	0	0	0	0	0	0	0	0	0	0	0	0	0	0	0	0	0
USF_Oct18_LCMS_SH25	Healthy Control Man	0	0	0	0	98.58465919	0	0	0	0	0	0	0	0	0	0	0	0	0	0	0	0	0	0	0	0	0	0	0	0	0	0	0	0	0	0	0	0	0	0	0	0	0	0	0	0	0	0	0
USF_Oct18_LCMS_SM02	Healthy Control Woman	0	31450.18246	0	0	0	0	0	0	0	0	0	17667.25201	0	0	0	0	0	0	0	0	44.03212755	345.629055	0	0	0	0	0	0	0	0	0	0	22.85087569	0	0	0	0	0	0	0	0	0	0	0	0	0	0	0
USF_Oct18_LCMS_SM03	Healthy Control Woman	0	7377.1552	0	0	0	0	0	0	1121.57623	0	0	2038.914207	0	0	264.5061159	0	941.056516	0	0	0	0	0	0	0	0	0	0	0	358.8640442	0	0	487.901128	0	0	0	0	0	0	0	108.5983162	0	989.0751648	0	0	0	0	0	0
USF_Oct18_LCMS_SM04	Healthy Control Woman	0	18492.48749	0	0	0	0	0	0	0	0	0	10993.01859	0	0	0	0	0	319.4691925	0	0	0	0	0	0	0	0	0	0	0	0	0	0	0	0	0	0	0	0	0	0	0	0	0	0	0	0	0	0
USF_Oct18_LCMS_SM05	Healthy Control Woman	0	3481.729734	0	0	0	0	0	0	0	0	0	1402.752202	0	0	0	0	0	0	0	0	271.336306	0	0	0	0	0	0	0	0	0	0	0	0	0	0	0	0	0	0	0	0	0	0	0	0	0	0	0
USF_Oct18_LCMS_SM06	Healthy Control Woman	0	2339.988071	0	0	0	0	118.6517715	0	0	0	0	556.8214411	0	0	0	0	0	0	0	0	0	0	0	0	0	0	0	0	0	0	0	0	0	0	0	0	0	0	0	0	0	0	0	0	0	0	0	0
USF_Oct18_LCMS_SM07	Healthy Control Woman	0	2559.047999	0	0	0	0	0	0	0	0	0	1838.737948	0	0	0	0	0	0	0	0	0	0	0	0	0	0	0	0	0	0	0	0	0	0	0	0	0	0	0	0	0	0	0	0	0	0	0	0
USF_Oct18_LCMS_SM08	Healthy Control Woman	0	16649.93163	0	0	0	0	0	0	959.9112145	0	0	12733.50667	0	0	0	0	0	0	0	0	0	181.3178349	0	195.8738785	0	0	0	0	292.2813793	0	0	504.7313919	0	0	0	0	0	0	0	0	331.0911289	537.8874817	0	0	0	196.7405662	256.7789764	0
USF_Oct18_LCMS_SM09	Healthy Control Woman	0	9855.697641	0	0	0	0	0	0	0	0	0	3914.966666	0	0	0	0	0	0	186.547699	0	0	360.1199188	0	0	0	0	0	0	187.4224396	0	0	0	0	0	0	0	0	0	0	0	0	0	0	0	0	0	0	0
USF_Oct18_LCMS_SM10	Healthy Control Woman	0	3966.886377	0	16.10171959	0	0	0	0	0	0	0	3643.988201	0	0	0	0	0	0	0	0	0	0	0	0	0	0	0	0	0	0	0	0	0	0	0	0	0	0	0	0	0	0	0	0	0	0	0	0
USF_Oct18_LCMS_SM11	Healthy Control Woman	0	828.4668873	0	0	0	0	0	0	0	0	0	0	0	0	0	0	0	210.7648926	0	0	0	0	0	0	0	0	0	0	0	0	0	0	0	0	0	0	0	0	0	0	0	0	0	0	0	0	0	0
USF_Oct18_LCMS_SM12	Healthy Control Woman	0	12462.56522	0	0	0	0	0	0	0	0	0	6226.854635	0	0	0	0	0	0	0	0	0	0	0	0	0	0	0	0	0	0	0	761.4759674	0	0	0	0	0	0	0	0	0	900.8467906	0	0	0	0	0	0
USF_Oct18_LCMS_SM13	Healthy Control Woman	0	21044.5958	0	0	0	0	0	0	139.0888207	0	0	9661.120082	0	0	0	0	0	150.9876404	0	0	0	0	0	0	0	0	0	0	0	0	0	0	0	0	0	0	0	0	0	0	0	0	0	0	0	0	0	0
USF_Oct18_LCMS_SM14	Healthy Control Woman	0	4314.895471	0	0	0	0	0	0	0	0	0	1386.310407	0	0	0	0	0	186.6091537	0	0	0	516.2331106	0	0	0	0	0	0	171.2541504	0	0	0	0	0	0	0	0	0	0	0	0	210.311554	0	0	0	475.5159711	0	0
USF_Oct18_LCMS_SM15	Healthy Control Woman	0	16595.1152	0	0	0	0	0	0	0	0	0	8153.020184	0	0	0	0	0	247.4673157	0	0	0	0	0	0	0	0	0	0	0	0	0	0	0	0	0	0	0	0	0	0	0	0	0	0	0	0	0	0
USF_Oct18_LCMS_SM16	Healthy Control Woman	0	32463.86462	0	0	0	0	0	0	819.7267323	0	0	14500.34597	0	0	0	0	157.0488892	0	0	0	0	0	0	0	0	0	0	0	0	0	0	0	0	0	0	0	0	0	0	233.1796417	0	0	0	0	0	0	0	0
USF_Oct18_LCMS_SM17	Healthy Control Woman	0	7635.739712	0	0	0	0	0	0	0	0	0	2862.452866	0	0	0	0	0	0	0	0	0	0	0	0	0	0	0	0	0	0	0	0	0	0	0	0	0	0	0	0	0	0	0	0	0	0	0	0
USF_Oct18_LCMS_SM18	Healthy Control Woman	0	5863.623593	0	0	0	0	0	0	3330.68159	0	0	1172.524315	0	0	1192.877302	0	2223.155947	0	683.4271736	0	0	410.5191552	0	295.4301758	0	0	0	0	296.8948995	0	0	723.1656189	0	0	0	0	0	0	0	0	765.7991822	1352.212372	0	0	0	0	0	0
USF_Oct18_LCMS_SM19	Healthy Control Woman	0	13004.63849	0	0	0	0	0	0	713.0062408	0	0	6542.557968	0	0	0	0	1303.468636	0	0	0	471.3873697	0	89.34753408	0	0	0	18.62943334	0	1189.586731	0	0	631.7701035	0	0	0	0	0	0	0	0	844.5249804	584.5101079	0	0	0	0	0	0
USF_Oct18_LCMS_SM20	Healthy Control Woman	0	57680.85227	0	0	0	0	0	0	438.5517732	1507.84903	0	30585.49628	0	0	0	0	955.6620504	0	130.0679359	0	0	0	0	0	0	0	0	0	0	0	0	1189.997261	0	0	0	0	132.1457028	0	0	0	279.578755	1486.45427	0	0	0	0	0	0
USF_Oct18_LCMS_SM21	Healthy Control Woman	0	62527.17293	0	0	0	0	0	0	0	0	0	26636.65781	0	0	0	0	0	0	0	0	0	0	0	0	0	0	0	0	0	0	0	0	0	0	0	0	0	0	0	0	0	0	0	0	0	0	0	0
USF_Oct18_LCMS_SM22	Healthy Control Woman	0	6517.177262	0	0	0	0	0	0	0	0	0	1919.054441	0	0	42.26507149	0	0	0	0	0	0	0	0	0	0	0	0	0	0	0	0	0	0	0	0	0	0	0	0	0	0	0	0	0	0	0	0	0
USF_Oct18_LCMS_SM23	Healthy Control Woman	0	11098.23966	0	0	0	0	0	0	0	0	0	3541.120192	0	0	0	0	0	0	0	0	0	0	0	0	0	0	0	0	0	0	0	0	0	0	0	0	0	0	0	0	0	0	0	0	0	0	0	0
USF_Oct18_LCMS_SM24	Healthy Control Woman	0	7053.56188	0	0	0	0	0	0	0	0	0	2232.375605	0	0	0	0	0	0	0	0	0	0	0	0	0	0	0	0	0	0	0	0	0	0	0	0	0	0	0	0	0	0	0	0	98.15429858	0	0	0
USF_Oct18_LCMS_SM25	Healthy Control Woman	0	14975.88115	0	0	0	0	0	0	0	0	0	5274.706053	0	0	0	0	0	0	0	0	0	0	0	0	0	0	0	0	0	0	0	0	0	0	0	0	0	0	0	0	0	0	0	0	0	0	0	0
USF_Oct18_LCMS_SM26	Healthy Control Woman	0	3027.774959	0	0	0	0	0	0	0	0	0	672.5050086	0	0	0	0	0	166.3316965	0	0	0	0	0	0	0	0	0	0	0	0	0	0	0	0	0	0	0	0	0	0	0	0	0	0	0	0	0	0
USF_Oct18_LCMS_CMH_lipidomics_026	Colon Cancer Man	7006.372033	0	0	9741.817766	11554.11772	12196.12494	9556.559845	10472.24435	6173.834683	1376.157378	9700.396515	0	8035.286674	5684.108723	3634.859606	5264.942768	3124.174734	0	4998.543064	464.5219116	1084.509862	4772.763614	4052.417786	1147.700307	2905.067892	0	2829.242043	6006.303312	2698.46138	2529.406065	2968.152895	2210.515504	2405.668724	0	2608.566843	2130.820498	2458.967361	0	1379.550168	3487.390854	2470.969345	1217.336458	415.0072479	577.4812728	1727.667611	2059.388037	2274.128194	1142.478063
USF_Oct18_LCMS_CMH_lipidomics_027	Colon Cancer Man	0	0	578.641196	0	445.8933716	0	0	0	3802.690026	0	0	0	0	0	1589.474539	0	1682.738673	0	752.9011259	459.7479947	323.8259135	611.1144616	0	414.6794434	0	393.9590607	971.4386647	202.2744954	1495.060408	1010.531857	0	424.4430695	0	2174.601407	969.6617145	0	131.6792512	4393.673012	0	0	0	814.5723572	1522.044098	0	407.5013313	0	1516.326942	0
USF_Oct18_LCMS_CMH_lipidomics_028	Colon Cancer Man	1335.895102	0	847.3153006	0	0	0	0	0	4843.879647	0	0	0	0	0	5084.190356	0	2515.952377	0	1762.964775	222.2426017	3524.968817	4013.206273	0	2736.394167	0	0	2180.831173	132.2355641	3022.777382	1349.281219	0	2324.179855	0	969.5324433	2071.663908	0	202.2471234	1000.511122	0	1790.705111	1189.212952	2009.070295	629.3837891	0	1012.365661	90.08266983	1880.671646	0
USF_Oct18_LCMS_CMH_lipidomics_029	Colon Cancer Man	0	0	28471.5745	0	0	0	0	0	6356.135637	0	0	0	2102.385986	1740.100586	4966.330076	0	4130.010302	0	2032.088726	7393.224975	796.5625662	3171.309087	0	4192.520882	0	0	1751.489091	176.7963562	3212.713395	1683.941649	0	3431.455584	98.95519401	3471.07575	313.5705041	0	518.7616435	4393.083532	0	803.5472817	1467.658091	1872.995972	3897.35993	0	3498.036393	0	1855.045585	0
USF_Oct18_LCMS_CMH_lipidomics_030	Colon Cancer Man	0	0	19972.06789	0	250.545517	0	0	0	9345.614966	0	0	0	2150.911377	1950.168823	3905.943236	0	5072.730248	1614.450564	1990.784134	9402.193254	206.565094	4149.246124	0	3082.87218	0	0	3301.221466	4443.637878	3358.983423	2280.056758	0	3063.606886	0	1196.807021	1706.482513	0	506.8872119	1184.187744	0	1297.711427	1444.888687	2009.995621	3582.874084	0	1441.585125	0	2946.855546	0
USF_Oct18_LCMS_CMH_lipidomics_031	Colon Cancer Man	0	0	388.1161652	181.5888385	84.15733812	0	0	0	7614.320444	0	0	0	0	0	5086.959932	0	3890.68504	7152.589889	1364.016983	348.2454376	2501.824271	2793.82287	0	3529.222636	0	0	2404.757416	5399.905849	2345.95622	1802.481015	0	2780.500336	175.376904	12.50856507	819.1234131	0	457.6490156	0	0	666.2637253	1140.451352	2403.188652	1296.946732	0	1664.166981	227.8308442	1926.475954	0
USF_Oct18_LCMS_CMH_lipidomics_032	Colon Cancer Man	0	0	32148.7631	0	0	0	0	0	4276.715375	0	0	0	0	0	353.0899019	0	2283.958145	268.4293861	1259.476265	10765.45669	2975.285308	3514.386582	0	2123.838394	0	0	1252.022079	5998.785471	1925.543902	1378.228683	0	850.3173523	0	0	463.0759219	0	201.8113174	291.5556183	0	206.2974701	217.3657303	1024.061879	4162.706815	0	2786.464966	15.99447319	2533.471842	0
USF_Oct18_LCMS_CMH_lipidomics_033	Colon Cancer Man	816.240167	0	1017.736912	1651.102052	1406.282264	2016.168586	1035.628627	1019.255712	3351.950171	596.5500092	0	0	0	0	1243.299911	171.5508652	2837.560166	198.5160501	790.6931851	1047.330416	269.8418975	2210.347972	0	1699.878356	305.3859805	902.5967551	1772.422976	223.8919879	800.4004792	1213.466511	0	2267.863959	209.3133774	6247.283028	1121.017459	355.7897983	297.1843345	6479.840932	234.2831452	552.2637088	308.3141212	0	1095.441689	0	1485.782578	728.1593602	1291.19696	0
USF_Oct18_LCMS_CMH_lipidomics_034	Colon Cancer Man	0	0	24227.00898	0	150.0356913	0	0	0	3137.719008	0	0	0	0	0	1494.124302	0	2030.119472	344.6077653	277.475308	8995.299437	4299.167625	2055.297321	0	858.9336243	0	0	1906.624192	40079.23402	1417.671401	437.5780503	0	683.6124563	0	19.75756422	0	0	385.7765768	0	0	521.9876904	913.0400961	942.016327	2086.007092	0	1585.272345	0	2341.338998	0
USF_Oct18_LCMS_CMH_lipidomics_035	Colon Cancer Man	22184.71478	0	0	0	171.8950729	0	0	0	9108.688739	4110.214935	0	0	3849.611026	2151.856445	7473.683031	0	4810.754775	2239.127824	3689.03299	456.9455354	4321.03025	2792.30514	0	2264.683701	0	1657.934007	2562.396125	0	1607.656946	2383.978666	0	3004.584841	0	5718.284018	1443.111725	0	0	3102.586404	0	2519.876488	1473.508178	1836.218142	752.9263458	0	3043.686465	0	771.9632416	0
USF_Oct18_LCMS_CMH_lipidomics_036	Colon Cancer Man	0	0	38052.33024	0	0	0	0	0	1165.462253	0	0	0	0	0	1150.74246	0	1690.068345	540.2421404	2041.60461	16318.1818	330.5706364	834.1507816	0	716.0359488	0	0	1130.71676	1472.268978	0	900.6529694	0	550.1858063	0	2917.395927	858.3925162	0	188.4739813	2642.916473	0	605.7261658	608.7745667	661.6873474	6565.00704	0	2841.387861	37.03238541	4144.603255	0
USF_Oct18_LCMS_CMH_lipidomics_038	Colon Cancer Man	1075.939982	0	1357.039657	0	0	0	0	0	11947.19105	475.0184021	0	0	2905.339486	1911.63147	7519.913399	0	6410.718125	379.6752568	2106.874184	734.0571742	7436.634817	3969.698085	0	5542.579038	0	0	3691.955017	3650.542767	3492.456207	3491.628082	0	2250.11839	0	238.5999374	2872.700081	0	414.9122696	227.197555	0	3064.786125	2334.059169	3726.134526	1183.178202	0	2516.930543	105.0272723	1614.758322	0
USF_Oct18_LCMS_CMH_lipidomics_039	Colon Cancer Man	333.4245542	0	448.6432037	0	0	0	0	0	5086.347858	0	0	0	0	0	4706.247875	0	2877.90622	3746.771669	1263.018425	1301.670707	2651.683583	3994.181933	0	2183.120318	0	0	1960.849152	5087.335714	1727.664501	2409.421783	0	1792.892838	344.2192239	0	1354.227383	0	0	0	0	1464.407457	1256.885778	1182.865354	1707.022908	0	0	0	1842.205254	0
USF_Oct18_LCMS_CMH_lipidomics_040	Colon Cancer Man	14208.60224	0	5595.370095	0	0	0	0	0	6674.214026	12163.2609	0	0	846.5007938	0	3350.155773	0	4267.172119	0	1496.83107	4837.806472	1753.141829	3118.784236	0	2190.308389	0	5786.006088	1453.8564	2700.074715	2235.927044	2355.791202	0	2158.869649	0	3399.818876	2864.259172	0	172.4886932	2343.789581	0	423.8077545	2346.582397	2133.939898	3823.328491	0	1532.012271	0	3959.79613	0
USF_Oct18_LCMS_CMH_lipidomics_041	Colon Cancer Man	0	0	11965.75887	0	30.54169212	0	0	0	2648.400243	0	0	0	0	0	1575.500519	0	1314.680084	218.0943909	954.1667578	3864.429981	512.1197205	1702.895102	0	1226.074181	0	0	183.9663602	1855.469737	823.6041451	877.1809845	0	0	0	4480.02377	1734.218627	0	180.4077446	3664.123589	0	540.9227295	0	950.9029567	837.9618138	0	3230.367691	0	1306.817505	0
USF_Oct18_LCMS_CMH_lipidomics_042	Colon Cancer Man	0	0	24485.88362	0	0	0	0	0	6410.28315	0	0	0	0	0	3372.102008	0	1695.414086	1945.396304	244.9622803	9660.115178	2957.190259	2593.765214	0	1009.032798	0	0	496.4181163	3587.9806	1311.438187	425.1594696	202.0244141	1607.902216	0	356.7302094	1505.097931	0	0	377.0294647	0	1010.123817	658.5275879	1353.442871	4458.650171	0	3924.540922	74.70547126	2059.936745	0
USF_Oct18_LCMS_CMH_lipidomics_043	Colon Cancer Man	0	0	1284.956608	0	0	0	0	0	860.8581696	0	0	0	0	0	942.5535946	0	229.3083191	259.299789	161.7358551	1226.850042	1217.588267	1701.524485	0	0	0	0	978.1615588	67.6427517	659.541456	484.4957733	0	0	127.5558968	4618.743663	1143.024113	0	0	2952.333251	0	0	1023.375545	396.388095	764.3598821	0	1019.392326	0	934.3269196	0
USF_Oct18_LCMS_CMH_lipidomics_044	Colon Cancer Man	27827.67072	0	515.9119855	0	66.58252716	0	0	119.701824	1185.032685	4846.927349	0	0	0	0	614.4842001	0	1574.834552	289.054718	844.5889969	0	1293.197485	1768.600107	0	471.4915446	0	1536.719193	1023.300518	0	361.1579132	341.7888794	0	0	222.534462	3883.856651	0	0	242.4894638	4479.282455	0	245.5276718	540.6944498	419.8788789	1043.624155	0	1726.505333	0	2120.812736	0
USF_Oct18_LCMS_CMH_lipidomics_045	Colon Cancer Man	0	0	457.8338965	0	731.9126422	0	0	0	11557.07312	0	0	0	18148.62998	11300.92315	8481.102714	0	6714.855212	241.3556355	1378.81691	931.1183822	0	3926.123653	0	6658.25258	0	0	4515.207155	0	3013.823131	3113.219147	0	3906.339521	0	7315.535843	3120.14355	0	0	3666.947774	0	2739.403838	3812.784434	3417.653843	0	0	464.6554409	0	1721.168884	0
USF_Oct18_LCMS_CMH_lipidomics_046	Colon Cancer Man	0	0	30531.77814	0	0	0	0	0	5163.489213	0	0	0	0	0	3026.339967	0	2129.98582	646.6372934	1278.19253	10406.29679	4131.464013	3194.180363	0	1386.987885	0	0	1506.800464	0	1970.755644	882.321167	0	1803.556406	0	1833.756364	1305.266231	0	118.2057495	1495.299613	0	1073.053741	1162.062302	1343.991989	3163.028	0	2513.391482	0	1482.301788	0
USF_Oct18_LCMS_CMH_lipidomics_047	Colon Cancer Man	265.9458558	0	234.6671107	0	192.8278925	373.3189093	0	0	4018.55089	284.3506575	0	0	0	0	1917.213772	0	3284.305254	192.0531029	966.3950906	287.3660843	0	2576.546904	0	1577.702698	0	0	1545.785759	0	1175.952772	1678.11779	0	1445.10072	0	6400.266904	2131.645831	0	0	4528.444353	0	1068.134164	561.33638	1030.007416	920.8597776	0	1035.823658	0	1113.54984	0
USF_Oct18_LCMS_CMH_lipidomics_049	Colon Cancer Man	0	0	33479.6589	0	0	0	0	0	2936.792612	0	0	0	536.8087283	0	1180.810425	0	3891.593608	545.0566043	1019.466187	9449.809453	1686.52694	4110.088396	0	2708.045246	0	0	1312.756084	0	1596.595323	1634.274745	0	1639.469421	0	5307.791578	587.4822723	0	859.0448404	3603.869674	0	1276.195633	948.1247787	1181.069424	3510.462751	0	3307.258718	147.1111842	2731.818545	0
USF_Oct18_LCMS_CMH_lipidomics_050	Colon Cancer Man	310.1360795	0	0	0	0	0	0	0	4241.168079	0	0	0	0	0	3012.706513	0	2675.694563	0	1656.101501	0	2629.343008	2791.990259	0	2196.317352	0	0	892.2311003	0	1362.938093	2000.386498	0	982.8954137	175.8942235	6123.662481	2494.33393	0	0	3549.207145	0	897.8018799	392.3020224	476.8913116	0	0	389.8484707	0	973.7923559	0
USF_Oct18_LCMS_CMH_lipidomics_001	Colon Cancer Woman	27817.44326	0	484.0642747	20193.54754	17398.22206	19578.90978	18583.19177	15285.9485	3284.027206	6706.976015	12761.68185	0	0	0	2818.828112	12135.91711	1938.165771	1747.443487	3646.583556	1297.811157	976.5872855	3646.924967	5596.147446	1442.389651	5900.179107	2105.459126	1122.623331	160.3851501	2112.575643	2044.406525	7993.127229	404.6712189	6062.167055	0	626.8213501	6070.807266	2702.888952	0	5165.077759	209.5272293	1088.191583	521.6042324	444.9302216	5733.894043	1450.743774	4036.95674	1449.032898	4621.706617
USF_Oct18_LCMS_CMH_lipidomics_002	Colon Cancer Woman	23617.53195	0	1161.531605	7185.937121	9138.4727	5858.897628	4574.252899	3810.067023	8210.318307	3686.50743	4699.74729	0	0	0	5338.6987	3478.388138	4520.925583	130.0177869	4402.044137	0	5887.385248	3270.91967	2504.62708	1182.422363	1722.520531	2456.796049	1867.127335	0	2693.398471	1877.974518	2437.744925	3111.634445	3273.929895	0	1878.770852	2646.512576	2155.745652	0	1296.566315	1198.146805	2131.298267	2371.343081	496.1180115	847.4132345	1457.596008	1556.250965	1940.754804	1795.48883
USF_Oct18_LCMS_CMH_lipidomics_003	Colon Cancer Woman	13768.20446	0	803.4205377	7170.451679	8182.948058	12708.20799	10867.76345	7711.844454	5569.333093	3314.418942	7219.283146	0	2566.353271	2811.857553	3943.428325	3591.121294	3856.935103	0	4327.540077	521.1847283	10051.14937	3953.104713	2933.335306	1607.539777	3003.863358	974.5626068	2631.633079	0	1629.967028	2773.729828	1001.70527	1470.013855	3978.524826	2760.614462	3290.496024	1381.951797	1015.043991	2859.496447	564.2309709	2201.101191	1068.135521	1685.948259	933.304435	3090.948639	723.2242432	0	569.2966614	1720.253357
USF_Oct18_LCMS_CMH_lipidomics_004	Colon Cancer Woman	10885.05313	0	0	6616.780642	6858.45813	10882.05819	3451.486782	3917.831019	8786.246505	400.3842773	4071.557557	0	0	0	4403.694153	1999.170076	6295.538971	0	3695.865784	732.8425903	1094.258477	4569.386563	1506.705299	3187.415054	1444.902392	0	2402.920837	0	3459.253891	2360.969131	1322.870311	3660.801873	1748.50717	938.4562727	520.7375031	1233.028916	1481.34494	841.373446	627.7485046	445.4382324	987.8818893	3224.189396	428.5752869	1567.46402	1123.593658	1517.808981	0	1352.56073
USF_Oct18_LCMS_CMH_lipidomics_005	Colon Cancer Woman	38116.59591	0	0	10817.34777	5966.510681	8315.512103	7862.438131	6189.359428	1793.619584	7650.795411	3459.739259	0	0	0	1586.837572	3183.127163	1202.608706	2944.351012	3435.801971	408.5400085	3645.534866	3839.585705	424.4268036	996.7118779	1394.948959	2437.613159	1121.51619	2096.557949	1417.678296	2060.966187	914.9291763	615.989563	1069.582672	2.812682287	1736.257103	1771.629673	1618.085412	0	1451.656616	0	1145.042506	493.4001866	564.4319763	1991.499715	0	1792.30285	466.3259888	669.3917266
USF_Oct18_LCMS_CMH_lipidomics_006	Colon Cancer Woman	14032.23578	0	470.2385101	22298.30836	19563.6091	16877.57246	16501.1863	16241.28304	8552.26134	3417.293814	9743.992146	0	9984.39076	10892.33008	8896.442563	7808.877245	6269.881793	3391.496434	6385.029634	0	8196.539679	5786.751393	3699.805577	4152.400757	4900.099909	940.8791504	3511.4039	1022.207274	3551.037917	2847.268747	4765.199467	2081.790482	3268.268611	0	2057.144725	3539.737336	2964.070168	0	5017.42067	4173.653931	3225.882572	1602.23952	1249.514913	3163.605694	1797.035797	1234.140076	1283.226776	4394.047928
USF_Oct18_LCMS_CMH_lipidomics_007	Colon Cancer Woman	7583.115516	0	0	9406.065407	9868.45905	10840.16323	12430.29664	9293.800251	2550.232711	0	8286.548195	0	729.6062927	793.6068689	2072.368308	4136.510608	1582.769318	23834.95956	3986.853711	0	4642.59408	2840.20046	2926.43454	1129.55101	2078.948608	812.6882867	1173.01265	2783.311526	1474.534897	2431.233957	2975.180671	1340.157761	1548.375245	0	1628.859534	1671.216795	2560.456836	0	2158.744827	0	803.2796783	611.0082462	1012.489731	1002.262146	0	1132.235789	2636.067898	2486.129936
USF_Oct18_LCMS_CMH_lipidomics_008	Colon Cancer Woman	74345.3579	0	973.0443023	19667.27495	14736.90187	14379.99069	15541.94547	14267.18641	13204.95529	20265.9937	12903.05791	0	13259.46938	15182.81109	7806.94681	9979.54226	7131.073425	8481.851149	7124.819656	1209.796948	6346.422999	5435.998024	4552.569275	5510.805533	3221.298019	7230.538817	4639.433266	8427.558139	4647.594414	4074.790703	3125.418397	4630.125175	4445.398649	0	5080.01181	3791.245453	4335.3797	0	4317.999481	3573.968885	4070.939086	2245.25179	726.2597612	3073.976859	1787.437064	2050.95396	1841.699468	3504.416867
USF_Oct18_LCMS_CMH_lipidomics_009	Colon Cancer Woman	55946.40761	0	0	14309.96917	14790.08595	11216.11363	9327.924483	7659.710835	12137.59645	15686.72583	6762.178456	0	9011.04684	8743.810547	5234.66	5383.646606	8082.102003	4244.186571	7297.242844	428.8749786	7928.959577	6124.761936	5075.475052	4168.656775	2850.2416	8027.552854	2634.191066	516.6392503	3479.58129	3377.528021	3626.364402	2326.62738	4064.264962	0	3643.523586	3340.119963	2553.739559	0	2582.300583	3732.739426	2486.888123	4552.073599	379.0401764	1126.494141	770.2698669	1568.638619	600.3838501	1903.906886
USF_Oct18_LCMS_CMH_lipidomics_010	Colon Cancer Woman	60059.30774	0	362.9215766	4674.738448	11642.52285	9482.348002	8363.187517	6542.882099	7351.385391	17693.16137	6682.979029	0	2186.431068	2201.800505	7109.444599	910.7885437	4084.807646	0	5053.590137	521.6705305	8217.394444	5781.784632	2847.546694	3137.751224	1981.497358	9740.596727	1708.497678	93.06748419	2209.211075	4359.763824	1396.908126	2340.736832	1432.332329	1198.881681	318.0168457	1511.674393	2618.229344	2416.587839	921.9048767	2200.873535	1718.396469	2038.671387	0	1598.270317	3174.33635	1721.194769	671.5618286	640.0497437
USF_Oct18_LCMS_CMH_lipidomics_012	Colon Cancer Woman	33870.46705	0	0	19065.04988	18504.74519	16851.78329	18148.34405	15119.96153	24467.53326	10054.38242	11002.073	0	11508.83314	11061.49561	18837.80497	9030.894881	11456.0614	36372.13654	9778.143633	0	5956.759033	6522.800465	3537.689435	8049.237889	3335.443171	5913.465981	8195.859948	7813.658196	7603.573378	6946.231337	4857.972787	10593.33326	3768.088805	13.67312958	5928.020757	4432.009003	5440.467352	0	3604.546692	7041.289313	5251.630354	5705.42374	1033.528662	3850.286612	476.3370972	2523.165965	1581.690323	2228.381592
USF_Oct18_LCMS_CMH_lipidomics_013	Colon Cancer Woman	16141.26678	0	360.7686768	12165.6411	10613.22951	11492.27666	5812.178189	6618.242109	14168.20129	2438.492195	7840.025252	0	4592.531693	3665.747168	9622.829213	5547.310069	5412.665665	0	5124.067975	922.5349476	2672.887285	5733.968678	3482.723301	3809.9489	4563.968173	812.7836609	3399.456492	0	4213.114044	2549.343414	3225.741628	1600.607964	3246.332476	1590.785343	3512.28554	2664.567982	3059.710098	1492.126805	2647.619843	1553.439911	3296.212708	2063.244	1016.962043	2139.443544	1856.298663	1883.337376	0	2439.06478
USF_Oct18_LCMS_CMH_lipidomics_014	Colon Cancer Woman	48984.63718	0	1376.970546	15095.92866	12242.5405	13318.68099	13022.20201	11026.46033	4840.790889	17170.15955	8980.565884	0	1412.118217	1421.934546	3541.578329	6550.956443	3853.909683	1047.340839	5809.879003	651.0365521	2998.655547	4535.262128	5902.990921	1743.138489	5454.223165	4391.187342	3394.761246	181.6630686	1504.998754	3578.755417	3491.462433	1231.546463	3291.299174	1353.919447	1084.875669	3729.925603	2293.4795	1950.903982	1748.389338	2027.9406	2092.231277	1762.080707	1035.975494	2560.712036	1292.105198	1790.96543	2616.231221	0
USF_Oct18_LCMS_CMH_lipidomics_015	Colon Cancer Woman	12589.22142	0	417.5307915	21026.49855	17415.50811	18665.64939	13391.70458	13145.18537	8470.986722	4701.334513	12983.14307	0	6167.060669	6454.873394	4878.854797	9481.590548	7539.745519	368.5900801	6393.887256	0	1453.741945	6162.991169	7168.826782	3272.542542	6481.852239	1243.701636	4056.449445	0	4040.339921	3808.71752	4623.694418	3406.80188	5406.849187	266.191212	1030.998757	4710.744629	4577.523965	331.8649445	4943.742753	3210.560516	1572.423134	2084.641626	300.4495697	2756.008021	1082.24472	3628.041957	2026.058304	2437.385738
USF_Oct18_LCMS_CMH_lipidomics_016	Colon Cancer Woman	19812.42948	0	926.5553441	8435.562609	12094.13544	7963.552765	9652.157178	7933.283248	8275.159369	4208.517286	4709.902307	0	10099.41064	10158.56812	5187.032593	5801.113807	5519.69146	1332.054378	4807.301477	0	7187.807474	4773.450888	2413.309021	5540.488254	2859.019685	805.6467514	2842.095493	1406.848549	3991.683965	3771.864204	2580.001724	2341.527787	3593.581292	0	4980.607877	1770.575989	1390.866264	102.5757055	1950.786102	2448.130968	2492.69104	665.5504456	1249.148941	1918.786457	1940.685604	2242.114197	607.5032959	2144.151764
USF_Oct18_LCMS_CMH_lipidomics_017	Colon Cancer Woman	15384.5249	0	1177.147349	18337.85685	16382.61889	12481.11363	12841.63908	16420.98231	9150.183111	1165.959744	8801.608785	0	11207.86056	10318.07251	3212.46846	10397.49711	2779.783729	1126.057968	6050.070787	1487.768185	5735.94161	4111.037008	5606.811429	4612.96302	4413.056839	685.2797546	2734.336141	0	2591.23251	2538.197151	3926.097571	1385.168102	2743.388176	280.1783738	2440.613098	3141.919177	3164.785636	298.1354981	2544.760803	214.1495132	2569.204826	2205.95993	0	2347.864838	1000.755186	1698.999689	0	2183.018723
USF_Oct18_LCMS_CMH_lipidomics_018	Colon Cancer Woman	13799.70871	0	0	12661.49583	12855.76879	11856.10291	13139.07781	9844.744188	7750.933072	2939.887453	8655.794784	0	5995.958984	5622.899961	6188.913184	6070.194144	5154.498459	555.9800941	5020.68994	2730.484586	1286.37101	4620.994129	5042.935656	5980.713308	4502.01611	450.6653382	3746.824234	209.05877	3237.295879	3067.557922	2097.813971	4345.24234	2021.437752	4373.46912	2563.153585	2432.261037	1333.254337	5272.022166	2956.334045	2608.065486	3100.164894	2337.320368	0	1428.336449	1093.113122	2506.334798	863.0894303	1467.091146
USF_Oct18_LCMS_CMH_lipidomics_019	Colon Cancer Woman	95725.02065	0	840.7963546	12089.53669	10687.49678	7353.712967	9000.916409	8803.981794	17298.41055	38236.78738	6622.04807	0	20957.03418	18848.43164	13051.16661	4639.737519	9638.325256	12029.8405	5454.172963	0	11339.34316	5790.591751	3097.666781	5316.256364	1619.462886	17125.991	4887.72091	3361.025959	4592.939105	4780.766815	2541.859944	5982.861075	707.3906269	1.369567875	6220.088975	981.1351984	912.0613251	0	1443.598602	5094.745605	3593.603699	5153.601863	1382.555927	1903.981225	1021.426337	1317.869447	1080.096634	917.9290619
USF_Oct18_LCMS_CMH_lipidomics_020	Colon Cancer Woman	7577.442364	0	683.1880636	9675.085286	12854.09789	10373.43431	12253.26098	10707.60685	12918.43621	325.1737823	7707.849225	0	12780.76065	11920.19673	11487.29102	7881.933583	8224.660818	1878.503965	4748.48492	324.5072021	6844.68975	5540.392516	3917.138625	5701.945099	4321.945223	405.455723	3895.636407	890.4204769	3793.075999	3629.027252	1883.43352	4399.116547	3499.388946	59.52060308	3749.423984	1289.617209	3401.665305	0	2785.501968	3044.344124	2883.426841	3731.451524	339.4967261	1467.348152	1666.250264	2383.671466	783.1945241	2210.891887
USF_Oct18_LCMS_CMH_lipidomics_021	Colon Cancer Woman	111080.2759	422.0205757	456.0515144	18436.99924	17641.95743	13769.99532	15531.91985	15230.85817	19573.63984	30046.7049	6900.222655	468.8448949	14649.14014	12528.18066	13929.18852	7454.349037	9982.518311	5389.851205	5123.361158	645.8003138	3811.594549	5963.957655	6190.532794	6030.807447	6275.029915	9246.437952	4252.770217	3008.178068	4253.811066	6163.758331	4429.911389	6597.541916	3511.250915	0	2608.540876	2261.832064	2514.865221	0	2570.404297	5096.174301	1595.183472	4044.066111	1611.338381	3009.421838	1018.294759	2904.443099	1217.219154	1175.453684
USF_Oct18_LCMS_CMH_lipidomics_023	Colon Cancer Woman	4958.720737	0	0	10175.68881	10433.73942	9514.830917	8129.197933	6164.897301	10543.14882	422.8258281	5971.043476	0	9203.532483	7951.848022	8209.823262	4803.599091	6443.117905	16116.71133	3436.977701	349.872629	9546.783128	6227.221379	1557.321244	4571.92354	3113.171505	503.9746552	6044.783727	5085.73938	2725.663852	3974.859711	1463.102658	3322.545312	3375.424369	99.13637983	5583.710696	1939.690718	1804.974992	0	1499.746857	2145.722412	2332.532669	3104.782148	0	1891.229896	676.7398376	2329.263189	1032.773178	0
USF_Oct18_LCMS_CMH_lipidomics_024	Colon Cancer Woman	58312.52855	0	0	16031.50992	13537.91927	13996.19667	13464.44144	13956.01566	8719.668765	15806.97146	7772.947426	0	22321.7063	18213.1405	6243.291655	7563.080286	6064.238569	584.2191906	6884.713288	774.1646205	2101.252892	6879.530742	5789.651384	5515.347961	5546.663365	5692.203568	6026.428138	1241.337453	3908.436401	1620.975525	4080.522919	3475.753084	2271.952001	502.1995087	3179.803671	3079.54568	1936.899078	0	3738.543586	3560.58654	3215.484464	1393.591303	873.6265564	1982.202927	1324.42418	2293.456031	1465.292938	2731.042722
USF_Oct18_LCMS_CMH_lipidomics_025	Colon Cancer Woman	30039.74609	0	0	17872.54225	19921.90129	16504.88388	14338.07582	16297.81911	5778.942735	8056.119882	11401.02523	0	1570.792322	1251.395317	3681.911596	7832.646316	3239.364558	6451.792076	5708.838726	2782.471111	4851.645081	4410.296324	7122.401241	3267.900217	6497.499919	3857.923532	2472.547974	1145.784724	2208.398299	1606.330025	4297.801932	1700.498386	2588.03718	158.8020945	3276.710499	4137.652151	4567.627754	0	2124.001556	625.4958269	2073.919425	1578.513832	904.0240448	1741.042694	819.605414	4066.28953	1326.561249	2515.32193
USF_Oct18_LCMS_Control_SH1	Pooled sample (QC)	0	7334.029313	0	0	0	0	0	0	0	0	0	4460.423482	0	0	0	0	0	0	0	0	0	0	0	0	0	0	0	0	0	0	0	0	0	0	0	0	0	0	0	0	0	0	0	0	0	0	0	0
USF_Oct18_LCMS_Control_SH2	Pooled sample (QC)	0	14150.50785	0	0	0	0	0	0	0	0	0	5996.776807	0	0	0	0	0	0	0	0	0	0	0	0	0	0	0	0	0	0	0	0	0	0	0	0	0	12.1540434	0	0	0	0	0	0	0	0	0	0
USF_Oct18_LCMS_Control_SM1	Pooled sample (QC)	0	19478.8172	0	0	0	0	0	0	0	0	0	11919.71166	0	0	0	0	0	0	0	0	0	0	0	0	0	0	0	0	0	0	0	0	0	0	0	0	0	0	0	0	0	0	0	0	0	0	0	0
USF_Oct18_LCMS_Control_SM2	Pooled sample (QC)	89468.25809	137049.9079	0	0	0	0	0	0	0	2466.724273	0	32891.35014	0	0	0	0	559.1348414	0	0	0	0	0	0	0	0	0	0	0	0	0	0	261.8589407	0	0	0	0	0	0	0	0	0	758.4124167	0	0	0	0	0	0
USF_Oct18_LCMS_CMH_lipidomics_037	Pooled sample (QC)	0	0	82755.33087	0	0	0	0	236.1170894	6747.956702	0	0	0	0	0	4204.996082	0	3355.041575	1410.863081	1681.250957	28724.48341	1659.889556	3721.47627	0	1809.800048	0	0	689.1120992	6770.026843	1853.192535	1417.131666	0	1657.834915	151.2942581	1587.899914	1848.184542	0	0	3379.088925	0	1831.88464	1448.810577	2086.486141	7115.129917	0	6597.920019	0	4222.753496	0
USF_Oct18_LCMS_CMH_lipidomics_048	Pooled sample (QC)	0	0	690.2359741	0	108.5501531	0	0	0	5379.004109	0	0	0	0	0	2742.705596	0	2924.529975	320.7574463	727.7576141	349.9786072	2764.877232	3079.035547	0	2266.72342	0	0	1537.606186	537.2292175	992.4637271	1229.396622	0	2198.48723	0	3552.95556	1664.626928	0	0	3366.235935	0	1709.14357	1305.599386	1609.477917	333.1388245	0	1889.961179	0	721.5675456	0
USF_Oct18_LCMS_CMH_lipidomics_011	Pooled sample (QC)	45418.19235	0	523.9988072	8209.969312	11384.93889	12416.73439	12094.80336	9043.596778	7342.333469	12434.27727	8436.357143	0	0	0	7395.134964	4381.037167	5629.298828	3842.0829	4630.666885	2337.092302	5450.358563	3909.577555	1868.711048	2383.268059	3862.965579	4525.439647	2990.543377	768.8426758	3610.729974	2457.11647	3109.939155	1749.3979	2715.196789	381.5365423	2482.266543	2800.841556	1707.180244	0	2063.627472	1304.045509	183.5233383	0	930.8279517	1910.106006	1061.854783	1356.222899	1235.798633	1637.699524
USF_Oct18_LCMS_CMH_lipidomics_022	Pooled sample (QC)	45307.26539	0	1228.984312	14144.76906	18183.21648	13174.82929	13859.39336	10920.77469	14979.76028	12552.33066	8922.480131	0	19295.97559	16179.26855	13361.12526	6061.862065	8620.65358	7043.450152	4977.771732	1010.96451	6066.912514	5933.065875	4425.080896	4967.185314	3198.193195	4916.329496	5131.78684	2185.606453	4831.248075	4522.532128	4882.862631	5650.955243	1940.59552	0.519799359	5655.475475	3087.150381	2899.260794	0	3230.576218	2450.539889	4140.728317	3614.328117	334.2614365	2025.492676	2591.955247	2134.256262	521.24086	2717.127406
[truncated: 2,142 more columns]
