# Supplementary material for: Plasma Lipid Profile Reveals Plasmalogens as Potential Biomarkers for Colon Cancer Screening
Source: Metabolites. 2020 Jun 25;10(6):262. doi: 10.3390/metabo10060262 (PMC7345851; doi:10.3390/metabo10060262)
Supplement: Supplementary file 1 [file metabolites-10-00262-s001.zip › Revised_Material-826809/Table S1_Metabolites_Revised.xlsx]

## Sheet: Planilha1
Number	Peak (rt_m/z or n)	Compound	ESI	p-value	AUC	VIP/Comp. 1	Molecular Formula	Adducts	-log10(p)
1	2.01_355.1570m/z	Androsterone sulfate	-	6.18e-05	0.882	1.56	C19H30O5S	M+ FA - Ac -H	3.8983
2	2.10_390.2767n	Apocholic acid	+	1.33e-17	0.956	3.64	C24H38O4	M+Na, M+K, M+H	16.285
3	5.97_369.3515m/z	Cholesterol	+	3.08e-11	0.986	1.26	C27H46O	M+H	10.107
4	2.59_447.3463m/z	TA	+	3.06e-21	0.985	1.05	C13H24O2	2M+Na	19.785
5	2.88_629.4570m/z	PA(32:0)	-	3.42e-24	0.99	1.68	C35H69O8P	M+ FA - Ac -H	22.36
6	3.63_662.5226n	PA(O-34:0)	+	2.77e-17	0.955	1.63	C37H75O7P	M+H, M+NH4	15.978
7	4.08_705.5172m/z	PE(32:2)	+	2.12e-25	0.997	1.06	C37H70NO8P	M+NH4	23.71
8	2.60_826.5939m/z	PG(P-40:5) or PG(O-38:6)	+	1.31e-09	0.973	1.08	C46H81O9P	M+NH4	8.5285
9	2.50_826.5932m/z	PS(O-38:1)	+	5.35e-11	0.987	1.61	C46H84NO9P	M+H	9.876
10	2.18_839.5655n	PS(40:4)	+	2.74e-16	0.957	2.85	C46H82NO10P	M+H-H2O, M+Na, M+H	15.02
11	2.49_850.5926m/z	PS(O-40:3)	+	1.6e-11	0.982	1.02	C50H85NO7	M+K	10.382
12N	2.15_773.5560n	PS(P-36:1)	-	8.07e-08	0.772	1.4	C42H80NO9P	M+ FA - Ac -H, M+FA-H	6.6359
12P	2.20_773.5562n	PS(P-36:1)	+	1.11e-10	0.982	2.21	C42H80NO9P	M+H, M+Na	9.5697
13	2.40_824.5790m/z	PS(P-38:1)	+	6.54e-12	0.99	1.09	C46H84NO10P	M+H-H2O	10.76
14N	2.28_797.5557n	PS(P-38:3)	-	2.21e-09	0.797	1.85	C44H80NO9P	M+ FA - Ac -H, M+FA-H	8.1345
14P	2.33_797.5561n	PS(P-38:3)	+	3.17e-10	0.983	2.58	C44H80NO9P	M+H, M+Na	9.1261
15	2.11_866.5535m/z	PS(P-40:5)	-	5.66e-09	0.816	1.1	C46H80NO9P	M+FA-H	7.7443
16	2.21_222.1266n	DG(38:1)	-	1.19e-28	0.991	2.71	C31H58O5	2M-H, 2M+FA-H	26.537
17	6.01_698.5829n	DG(42:5)	+	8.68e-30	1	1.57	C45H78O5	M+Na, M+K, M+H	27.751
18	7.08_549.4876m/z	DG(32:1)	+	3.38e-22	0.998	3.31	C35H66O5	M+H-H2O	20.696
19	7.08_575.5029m/z	DG(34:2)	+	2.66e-17	0.952	1.38	C37H68O5	M+H-H2O	15.995
20	2.31_445.2374m/z	PA(20:3)	-	1.06e-14	0.937	4.14	C23H30O6	M-H2O-H	13.27
21	2.04_443.2218m/z	PA(20:4)	-	4.39e-15	0.962	1.25	C23H39O7P	M+ FA - Ac -H	13.644
22	6.99_535.4711m/z	Palmitic acid	+	2.88e-16	0.955	1.46	C16H32O2	C16H32O2	14.999
23	3.35_766.5390m/z	PC(36:4)	-	2.08e-07	0.822	2.37	C44H80NO8P	M+ FA - Ac -H	6.243
24	3.10_741.5662n	PC(O-34:3)	-	1.13e-10	0.886	2.19	C42H80NO7P	M+ FA - Ac -H, M+FA-H	9.3807
25	3.01_810.5648m/z	PC(P-36:4) or PC(O-36:5)	-	6.22e-12	0.911	1.87	C44H80NO7P	M+FA-H	10.598
26	3.08_767.5821n	PC(P-36:3) or PC(O36:4)	-	3.09e-15	0.93	3.09	C44H82NO7P	M+ FA - Ac -H, M+FA-H	13.789
27	3.52_795.6107n	PC(P-38:3) or PC(O-38:4)	-	1.58e-11	0.877	1.87	C46H86NO7P	M+ FA - Ac -H, M+FA-H	10.208
28	3.10_838.5954m/z	PC(P-38:4) or PC(O-38:5)	-	1.1e-13	0.911	2.59	C46H84NO7P	M+FA-H	12.29
29	4.40_781.5053m/z	PG(38:5)	-	1.59e-13	0.974	1.33	C44H77O10P	M+FA-H	12.133
30	3.91_779.4898m/z	PG(38:6)	-	1.27e-20	0.993	1.92	C44H75O10P	M+FA-H	18.963
31	3.49_777.4740m/z	PG(38:7)	-	5.73e-19	0.982	1.1	C44H73O10P	M+FA-H	17.379
N: negative mode
P: positive mode
m/z: assigned by mass-to-charge ratio value
n: assigned by the molecular weight of the neutral molecule
